# Supplementary material for: Mapping the Serum Proteome of COVID-19 Patients; Guidance for Severity Assessment
Source: Biomedicines. 2022 Jul 13;10(7):1690. doi: 10.3390/biomedicines10071690 (PMC9313396; doi:10.3390/biomedicines10071690)
Supplement: Supplementary file 1 [file biomedicines-10-01690-s001.zip]

Archive with 1 entries (1 files):
- biomedicines-1782421-supplementary.xlsx
