# Supplementary material for: Mapping the Serum Proteome of COVID-19 Patients; Guidance for Severity Assessment
Source: Biomedicines. 2022 Jul 13;10(7):1690. doi: 10.3390/biomedicines10071690 (PMC9313396; doi:10.3390/biomedicines10071690)
Supplement: Supplementary file 1 [file biomedicines-10-01690-s001.zip › biomedicines-1782421-supplementary.xlsx]

## Sheet: Table S1. Quantified_proteins
		Supplementary Excel Table S1
		Quantified proteins in the proteomics analysis of the discovery COVID-19 cohort. NH (non-hospitalized), H (hospitalized), ICU (Intensive Care Unit) and E (EXITUS) patients
		Protein quantification is expressed in Zq values obtained from the WSPP model (i.e. log2 ratios versus the internal standard expressed in units of standard deviation)
		Molecular weight (MW) is not shown for protein fragments
						NH																H
						<60								60-80								<60									60-80										>80
	AccessionNumber	Gene	Proteins	Average number of quantified peptides	MW (Da)	HUMS-61	HUMS-62	HUMS-63	HUMS-64	HUMS-65	HUMS-66	HUMS-67	HUMS-68	HUMS-69	HUMS-70	HUMS-71	HUMS-72	HUMS-73	HUMS-74	HUMS-76	HUMS-75	HUMS-31	HUMS-32	HUMS-33	HUMS-34	HUMS-35	HUMS-36	HUMS-37	HUMS-38	HUMS-39	HUMS-41	HUMS-42	HUMS-43	HUMS-44	HUMS-45	HUMS-46	HUMS-47	HUMS-48	HUMS-49	HUMS-50	HUMS-51	HUMS-52	HUMS-53	HUMS-54	HUMS-55	HUMS-56	HUMS-57	HUMS-58	HUMS-60
	P04275	VWF	>sp|P04275|VWF_HUMAN von Willebrand factor OS=Homo sapiens OX=9606 GN=VWF PE=1 SV=4	18.1962	81295.2	-0.756965	0.234434	-0.337402	-0.494004	-1.06617	-1.01429	-1.25196	-1.02519	-1.17559	0.0429211	-0.390401	-1.47492	-1.2833	0.100244	-1.15855	0.445877	0.0102222	-0.0358922	-0.435086	-1.26364	-0.432899	-0.367395	0.0775815	-1.32954	0.433055	-0.427034	0.182116	-0.221023	0.178286	-0.169196	-0.287013	0.248576	-0.391255	0.995305	-1.13123	2.60341	-0.507416	-0.388969	0.785915	-0.645215	0.0757038	0.250144	0.56822	-0.404358
	P01011	SERPINA3	>sp|P01011|AACT_HUMAN Alpha-1-antichymotrypsin OS=Homo sapiens OX=9606 GN=SERPINA3 PE=1 SV=2	22.5709	45237.3	-1.54633	2.58225	-1.85314	-2.82278	-2.10586	-1.23324	-2.14866	-2.46007	-2.07475	1.40856	-2.22856	-0.864632	-2.93395	0.0187797	-0.316851	-0.753146	-0.418156	1.90621	-1.12267	-2.2143	-1.3384	-1.65171	1.65236	-0.0482977	-1.35833	0.215696	0.242414	2.20464	0.579389	-1.41901	1.06385	-1.16615	0.202452	2.39456	-0.280942	0.840783	-1.61902	0.678941	0.849624	1.50182	-0.399876	0.719312	-0.234402	0.169169
	P02741	CRP	>sp|P02741|CRP_HUMAN C-reactive protein OS=Homo sapiens OX=9606 GN=CRP PE=1 SV=1	6.73939	23032.6	-5.24898	5.93381	-3.54245	-5.72083	-2.3626	-5.73196	-5.1719	-4.49918	-5.02691	0.0171514	-5.71194	-3.6437	-5.84946	1.10128	-1.7236	2.22761	2.54159	1.02057	-1.93772	-2.3952	-6.13522	-4.55415	-3.03844	-0.435237	-1.78121	-0.951897	-3.53878	3.66617	0.383986	-2.09243	1.65586	-0.631399	-1.07332	4.25016	-2.23449	-3.99598	-4.57913	-2.32712	2.3615	1.29793	-2.78463	2.04477	2.58638	-5.34444
	P02652	APOA2	>sp|P02652|APOA2_HUMAN Apolipoprotein A-II OS=Homo sapiens OX=9606 GN=APOA2 PE=1 SV=1	5	9297.83	0.732509	-0.378441	0.616345	1.6899	2.77087	-0.373508	1.03788	2.21831	0.464987	1.24285	2.71168	1.98109	2.20215	-1.12418	0.15895	0.671096	0.375578	-1.78954	2.22277	0.72465	1.68432	1.3601	0.0420673	0.287983	0.761841	-0.609975	1.21933	-1.53261	1.26384	0.633538	0.0520984	0.470903	0.131838	-1.45396	1.65266	-0.301809	1.73765	-0.428853	0.618635	-1.18743	-0.0897591	-1.3068	-0.323973	1.31188
	P18428	LBP	>sp|P18428|LBP_HUMAN Lipopolysaccharide-binding protein OS=Homo sapiens OX=9606 GN=LBP PE=1 SV=3	4.86728	50876.5	-0.162682	1.73975	-0.317213	-2.02571	-0.520046	-0.362908	-0.447224	-2.24997	-1.1786	-0.135131	-2.53626	-1.17538	-1.2866	1.05478	-2.09954	-0.170569	-0.361017	-0.0538516	-0.990983	-1.2908	-1.14342	-2.00486	-3.07388	-1.49749	-0.193616	0.171699	-1.62642	3.22934	1.20249	-0.65035	-0.170613	-0.472694	1.24841	0.733946	0.1777	-1.32419	-0.620258	-0.569002	1.26479	1.62796	-0.722798	1.05283	0.933737	-1.08194
	P02766	TTR	>sp|P02766|TTHY_HUMAN Transthyretin OS=Homo sapiens OX=9606 GN=TTR PE=1 SV=1	3.91039	13752.9	1.4153	-1.08126	1.20734	1.44532	2.19226	0.94732	0.570951	1.35404	1.74548	0.0916273	1.26934	-0.80468	1.65065	-0.829655	0.316471	0.189658	-0.0537544	-0.827398	1.0251	1.94095	1.38728	0.0310349	-1.08222	-1.89716	0.187509	-0.237809	0.209203	-0.737351	-0.500338	0.781595	-1.45727	-1.52643	-1.18174	-0.91597	-0.753533	-0.350476	1.84327	-0.853127	-0.17893	0.137431	1.15349	-0.318066	-0.93668	1.02294
	P02750	LRG1	>sp|P02750|A2GL_HUMAN Leucine-rich alpha-2-glycoprotein OS=Homo sapiens OX=9606 GN=LRG1 PE=1 SV=2	6.31293	34325	-0.621488	0.452902	-1.37332	-2.13757	-0.972859	-1.16378	-1.21107	-2.3294	-1.76974	0.190337	-2.14837	0.163302	-1.41343	-0.132014	0.987061	-0.0662813	0.760075	0.582166	-0.986735	-2.23096	-1.07965	-1.99296	-2.0239	0.6937	-0.0379088	-0.0210381	-0.377688	2.24658	-0.0452895	-0.690666	0.71982	-0.254439	-0.58427	0.570169	0.344525	-1.68736	-1.34815	0.700127	1.74897	2.78171	-0.0699195	0.408346	0.242002	-0.0524867
	P02763	ORM1	>sp|P02763|A1AG1_HUMAN Alpha-1-acid glycoprotein 1 OS=Homo sapiens OX=9606 GN=ORM1 PE=1 SV=1	11.2415	21574.7	0.2677	1.94843	-1.49539	-2.86669	-0.896241	-0.381165	-1.16732	-2.4879	-1.50917	1.62537	-1.93142	-0.214683	-2.09307	-0.513563	-0.691138	-1.11452	-2.33996	2.29534	-0.393609	-1.79854	1.24669	-1.33811	0.182948	0.595172	-0.52003	-0.0422417	0.76808	1.76749	1.79197	-0.094722	1.73204	-1.00141	0.948007	1.84268	1.35947	-1.20725	-1.08483	1.78893	0.567954	2.58455	-0.223107	-0.460177	0.254419	0.395326
	Q04756	HGFAC	>sp|Q04756|HGFA_HUMAN Hepatocyte growth factor activator OS=Homo sapiens OX=9606 GN=HGFAC PE=1 SV=1	2	3951.2	0.395945	-0.516322	0.404003	0.295335	-0.780302	1.66839		0.727637	0.766333	0.559565	0.638915	0.415367	1.66189	0.584831		0.510512	-0.74463	0.159224	-0.732075	-0.0442034	-0.0766012	-1.07094		-0.175593	-1.35315	-0.1926	0.418047	-1.30725	0.542477	0.866643	-1.37809		-0.194732	-1.40249	-0.650078	0.606748	1.16022	-1.0692	0.179612	0.17965	-0.17751		-0.153578	-0.0104063
	Q06033	ITIH3	>sp|Q06033|ITIH3_HUMAN Inter-alpha-trypsin inhibitor heavy chain H3 OS=Homo sapiens OX=9606 GN=ITIH3 PE=1 SV=2	11.5889	69316.8	-0.790542	0.414005	-0.793508	-1.74656	-0.919105	-0.935739	-2.03269	-1.25524	-1.61157	1.79776	-0.954454	0.40833	-0.702352	0.601462	0.485888	0.327491	-0.428422	1.03532	-0.514561	-2.39067	0.859846	-1.1256	0.592337	1.0016	-0.588565	-0.0928027	0.084757	1.60343	1.45351	-0.811075	0.935852	0.439229	0.719087	0.106923	1.16595	1.94606	-1.06604	0.42058	-0.0506446	1.54969	1.62179	0.892069	0.455379	0.820229
	P27169	PON1	>sp|P27169|PON1_HUMAN Serum paraoxonase/arylesterase 1 OS=Homo sapiens OX=9606 GN=PON1 PE=1 SV=3	7.53333	39575.2	-0.289049	1.45091	1.13373	1.08446	1.12272	0.368045	2.3254	2.45895	0.426806	-0.904919	2.43788	1.31092	1.09919	0.23265	0.990908	0.715119	1.2376	0.422206	1.7934	1.53221	-0.505574	1.02139	-0.373048	-0.101661	-0.183868	-0.473742	1.07668	0.279343	-1.52364	-0.683721	-3.23764	-0.50191	-0.146084	-0.685041	0.926166	-1.5512	3.08857	-0.552288	0.743843	-0.863963	-0.837265	-0.372046	0.784659	0.44812
	P01034	CST3	>sp|P01034|CYTC_HUMAN Cystatin-C OS=Homo sapiens OX=9606 GN=CST3 PE=1 SV=1	2.47368	13338.6	-1.17617	0.200632	-0.0404265	-0.697073	0.481071	-1.29441	0.428463	-0.628554	-0.597777	-1.06905	-0.975134	0.146388	0.16865	0.00583172	-0.297958	-0.345675	-0.690108	0.710064	-0.295635	-0.336687	0.0735395	-0.406552	-0.0339226	-0.663185	-0.71198	-0.635849	-0.0960849	-0.0887406	1.11909	-0.136835	1.16943	-0.850144	0.369733	0.569411	-1.1955	0.380702	-0.000121628	-0.455546	0.782837	-0.519822	1.1747	-0.427135	1.95404	-0.383308
	O75882	ATRN	>sp|O75882|ATRN_HUMAN Attractin OS=Homo sapiens OX=9606 GN=ATRN PE=1 SV=2	4.65359	149665	0.544147	-0.10509	0.695593	0.483768	0.177228	-0.091288	1.72427	1.08118	0.884188	-0.628767	0.697571	0.610175	0.947014	0.0173685	1.10385	1.12641	0.460576	-0.0115642	0.861603	-0.213436	-0.584727	-0.623532	-0.0554145	-0.203747	-0.705327	-1.06068	0.360204	-0.30631	1.24648	-0.432359	-0.968229	0.829213	0.506573	-0.551174	-0.452295	0.45655	1.34312	-0.00150798	-0.518905	0.0574269	0.589106	-2.86542	0.736674	0.859757
	P01876	IGHA1	>sp|P01876|IGHA1_HUMAN Immunoglobulin heavy constant alpha 1 OS=Homo sapiens OX=9606 GN=IGHA1 PE=1 SV=2	12.8296	37630.6	1.53236	1.52116	-0.2006	-0.215732	-0.165743	1.10404	-0.731093	0.0905527	-3.3198	-1.63159	-1.25389	-2.34304	-0.27056	-0.915336	-3.59471	-0.87779	-3.15802	2.44856	-3.12542	-1.19144	-2.53215	0.185423	-2.70246	-1.28233	1.68239	-0.3134	-0.884501	0.995581	0.219634	0.897139	0.967856	-0.607219	-2.12279	0.0517586	1.34832	1.54445	-1.55113	0.223825	1.18449	1.75258	0.339704	-0.679622	1.46347	0.0986891
	P29622	SERPINA4	>sp|P29622|KAIN_HUMAN Kallistatin OS=Homo sapiens OX=9606 GN=SERPINA4 PE=1 SV=3	6.92157	46325.9	0.449831	-0.919324	1.57803	1.36085	1.22235	0.244204	0.446757	1.09366	0.706112	-1.01006	1.11384	0.179033	1.26712	0.729587	-0.322339	-0.0765559	-0.271582	-1.21336	-0.0779049	1.57841	-0.112992	0.852539	1.2873	-0.574989	0.633037	1.11823	0.404703	-0.874067	-0.940718	0.0112193	-0.599156	-0.599127	0.262609	-0.752268	-0.578725	1.29734	1.1969	0.0775193	-0.727379	-1.04011	-1.02145	1.59868	0.289246	0.21532
	P43652	AFM	>sp|P43652|AFAM_HUMAN Afamin OS=Homo sapiens OX=9606 GN=AFM PE=1 SV=1	14.1862	66533.6	-0.648164	-1.51266	-0.0581616	1.46373	0.781679	0.820943	1.35567	1.94778	1.20151	-0.469567	1.37447	1.91096	2.35141	-0.562847	1.09106	0.0720987	-0.278913	-1.28064	0.503694	1.41304	-0.122071	1.07484	0.342967	1.04082	-0.181524	-0.612947	1.3708	-1.38308	0.0109827	0.0220229	-0.0737305	1.16957	0.56757	-0.79816	1.03837	2.62915	1.68714	0.509998	-0.0622078	-0.84145	0.394557	-2.2571	0.352234	1.7946
	P36955	SERPINF1	>sp|P36955|PEDF_HUMAN Pigment epithelium-derived factor OS=Homo sapiens OX=9606 GN=SERPINF1 PE=1 SV=4	8.64706	44360.3	0.472155	0.346735	-0.567082	-0.456904	0.114404	-0.756169	0.432583	-0.261967	-0.132134	1.37487	-0.242893	-1.25818	-0.618457	0.189589	0.305165	-0.0254189	-0.540389	-0.0558078	-0.592123	-0.194232	-0.321148	-0.359747	-0.103923	-1.44163	-0.0709112	0.0746056	1.24587	0.13726	0.35616	0.554664	1.67308	0.0390718	0.202762	0.698289	-0.447598	0.0194899	1.04328	-0.64894	-0.195718	-0.25027	0.261907	0.359753	2.02521	1.14497
	Q14624	ITIH4	>sp|Q14624|ITIH4_HUMAN Inter-alpha-trypsin inhibitor heavy chain H4 OS=Homo sapiens OX=9606 GN=ITIH4 PE=1 SV=4	26.7378	70542	-0.234209	0.771401	-0.535816	-0.374007	0.347528	-0.375789	-1.1702	-0.313578	-0.690474	-0.186271	-0.794877	-0.13206	-0.57386	0.243462	0.236818	1.0264	1.01678	1.1636	-0.0735128	-0.40621	0.540162	-0.705242	0.183427	-0.00759518	-0.526288	-0.262093	0.513806	1.74474	-0.273748	-0.109719	0.0417008	0.441043	-0.420037	0.613892	-0.196959	-0.318904	-0.570073	0.420531	0.797714	0.562832	0.760482	1.53969	0.00736881	0.147496
	P19823	ITIH2	>sp|P19823|ITIH2_HUMAN Inter-alpha-trypsin inhibitor heavy chain H2 OS=Homo sapiens OX=9606 GN=ITIH2 PE=1 SV=2	16.8538	72407	1.29812	-1.12054	0.271997	1.4398	0.838473	0.850632	0.432362	1.11764	-0.674423	0.226698	0.682011	1.13497	1.38668	0.457153	0.934635	0.831468	0.562217	-0.538423	0.587817	0.963141	1.11599	1.11271	-0.139016	0.862516	-0.385451	0.109881	1.14391	-0.974282	0.536084	0.551068	-0.395745	0.507364	1.46671	-0.414474	0.945334	-1.02558	1.76892	-0.0481382	-0.833847	-0.315264	0.0769288	0.187172	0.348147	1.71262
	P02679	FGG	>sp|P02679|FIBG_HUMAN Fibrinogen gamma chain OS=Homo sapiens OX=9606 GN=FGG PE=1 SV=3	6.50248	48452.3	-4.18237	-1.01902	-2.52813	-4.32829	-2.42893	-2.64953	-1.65587	-2.31138	-3.54305	-0.785743	-2.29121	-2.79342	-4.87752	-0.74459	0.324859	-2.51485	-1.6837	-0.461245	-3.37511	-2.10992	-4.37394	-2.66718	-1.40189	-1.21429	-3.2232	-1.87041	-1.3608	-1.9409	-3.13883	-3.51698	-1.23417	-1.08544	-2.66978	0.996982	-3.02015	2.09745	-2.84541	-4.56521	0.903942	-3.17203	5.10175	-0.68695	-0.958817	-0.135349
	P05452	CLEC3B	>sp|P05452|TETN_HUMAN Tetranectin OS=Homo sapiens OX=9606 GN=CLEC3B PE=1 SV=3	3.66667	20126	1.29071	0.17744	-0.0364534	1.34059	0.830904	0.893159	0.779247	0.469022	0.634768	-0.0544062	0.572641	2.13304	1.54432	-0.798282	-0.181374	-0.26308	0.585503	0.00171908	1.10394	0.601838	1.14566	1.32968	0.741852	0.721284	0.152688	-0.503187	0.391938	-0.103051	0.319309	0.791381	1.23584	1.12871	0.655926	0.987459	1.74784	0.00862997	1.3165	-0.348802	0.666625	-0.0265247	0.521877	-0.317382	0.312266	0.717369
	P35858	IGFALS	>sp|P35858|ALS_HUMAN Insulin-like growth factor-binding protein complex acid labile subunit OS=Homo sapiens OX=9606 GN=IGFALS PE=1 SV=1	6.11628	63207.2	3.28968	-0.907165	1.89319	0.836432	1.38526	1.68869	-1.30749	0.8363	1.24471	-0.420825	1.00285	0.296848	0.603155	0.338053	-1.62749	-0.22559	1.03813	-1.75017	1.55776	0.465068	0.422348	0.796889	1.18228	1.55165	-0.515348	-0.176475	1.00003	-0.722874	0.0927075	0.0490846	-2.40152	-0.914486	-0.593373	-1.17298	-0.00975329	-1.17806	1.43467	-0.671708	-1.35475	-0.245671	-1.62042	-0.257663	-0.405039	-0.673732
	P01009	SERPINA1	>sp|P01009|A1AT_HUMAN Alpha-1-antitrypsin OS=Homo sapiens OX=9606 GN=SERPINA1 PE=1 SV=3	30.4596	44296.7	0.553288	2.02405	-2.44419	-1.26134	1.06695	-1.33039	-1.74707	-1.30419	-2.52816	1.57096	-0.504407	-1.07546	-3.13597	-0.337329	0.823081	1.97524	0.436897	0.857486	-0.240644	-0.99093	-1.02013	-0.398216	0.244801	0.224191	0.0487547	-0.499439	0.266087	2.27203	1.3982	-0.801983	1.16168	0.705109	-0.401785	-0.244626	1.15284	0.447598	-0.977563	2.2674	1.14673	0.937704	0.748375	0.365444	-0.453606	-0.0771913
	P01019	AGT	>sp|P01019|ANGT_HUMAN Angiotensinogen OS=Homo sapiens OX=9606 GN=AGT PE=1 SV=1	7.16179	49729.7	-0.421827	0.0621746	-0.661568	-1.23655	2.78097	-0.84096	-0.247693	-0.743555	-0.432391	-0.153865	0.0510894	0.638584	-1.2358	-0.192791	-0.0250106	-0.652452	-1.31726	0.379033	-0.13077	-1.08423	-1.24544	-0.444603	1.80688	-0.306192	-0.26172	0.176315	-0.315195	1.07652	0.26978	0.0996553	0.0303516	-1.74022	-1.11022	1.0166	-0.185013	-0.622146	-0.308224	1.17473	1.82246	0.108215	0.726613	1.97566	0.0882599	-0.08532
	P02671	FGA	>sp|P02671|FIBA_HUMAN Fibrinogen alpha chain OS=Homo sapiens OX=9606 GN=FGA PE=1 SV=2	11.2101	1535.69	-3.17843	-0.581188	-2.57747	-1.16869	-0.873516	-1.03847	-2.02831	-1.43519	-2.52822	-0.646982	-0.826363	-1.04688	-0.646529	-0.527834	-1.00645	-0.778088	-1.60152	-1.61588	-2.39403	-1.69654	-0.397086	-0.790247	-0.976998	0.855278	-1.19146	-1.35412	-0.891727	0.486635	-1.71468	-0.700145	-0.0285192	-0.624749	-1.38584	0.263283	-0.458352	0.499461	-0.955529	-0.0879894	0.504425	-0.97582	6.00953	0.0486346	-1.20902	-0.422336
	P06396	GSN	>sp|P06396|GELS_HUMAN Gelsolin OS=Homo sapiens OX=9606 GN=GSN PE=1 SV=1	12.1481	82907.7	1.72244	-0.20772	0.035027	0.990044	1.05479	0.265243	1.54948	1.18586	-0.0471197	0.859643	1.59956	1.11548	1.38347	0.212507	-0.00855564	1.08523	-0.0866812	0.395399	-0.0623568	0.273998	0.434459	0.373839	1.198	-0.532419	-0.0520139	-0.630685	0.6989	-1.0586	0.301018	1.34782	0.0744691	0.940915	0.338882	0.210539	0.0860164	-0.519187	1.77307	-0.172527	0.617335	-0.232621	-0.473706	-0.347124	0.744551	1.20334
	P05546	SERPIND1	>sp|P05546|HEP2_HUMAN Heparin cofactor 2 OS=Homo sapiens OX=9606 GN=SERPIND1 PE=1 SV=3	10.4119	54925	2.24846	0.265319	-0.638401	0.273065	1.23342	0.502659	1.32025	0.725286	0.0241839	0.0120557	1.08295	0.99661	0.909431	0.205757	2.38074	0.284624	0.479338	-0.345269	0.264653	0.947306	1.07649	0.522283	0.415701	2.03731	-1.56058	0.209416	2.24385	1.58643	-2.31121	1.1777	-0.0429294	-0.618036	1.99259	0.757754	0.167577	-0.521261	0.961836	0.483628	-1.31454	-0.933614	0.638123	-0.545739	-0.299469	0.489357
	P02745	C1QA	>sp|P02745|C1QA_HUMAN Complement C1q subcomponent subunit A OS=Homo sapiens OX=9606 GN=C1QA PE=1 SV=2	2	23673	0.176714	0.845577	-0.493452	0.77213	-0.343032	0.0318648	0.666922	0.555418	1.49956	0.076971	0.108286	0.922885	1.03382	-1.45526	0.432757	-0.150115	1.11299	-0.188074	-0.0290197	-0.309483	0.447153	-0.00472705	0.163144	1.72173	1.21911	-0.90479	-0.13785	-0.421701	-0.649731	-0.183057	0.639936	0.394137	0.143657	0.669034	-1.19465	1.03149	0.188217	-0.0164649	0.0575055	-0.614092	1.00649	-0.47671	1.15642	1.21508
	P05155	SERPING1	>sp|P05155|IC1_HUMAN Plasma protease C1 inhibitor OS=Homo sapiens OX=9606 GN=SERPING1 PE=1 SV=2	16.1783	52810	0.491154	0.464429	-0.426489	-0.80064	-0.014562	0.0112187	-0.12946	-0.616537	-1.47214	1.57711	-0.421299	0.633667	-0.719801	0.395895	-0.931101	-0.343435	-1.22634	0.384833	-0.478463	-0.136468	0.92745	-0.0587188	1.6042	0.587716	-0.704772	0.254413	1.34765	1.43687	0.233193	-0.504937	0.863152	-0.108215	0.738293	0.183093	0.453636	-0.0997562	0.0978774	0.665874	0.439838	-0.450119	1.00375	0.641433	-0.179596	1.53884
	P0DJI8	SAA1	>sp|P0DJI8|SAA1_HUMAN Serum amyloid A-1 protein OS=Homo sapiens OX=9606 GN=SAA1 PE=1 SV=1	7.07421	11675.5	-6.31938	5.78125	-2.14381	-3.62857	-2.95284	-3.04904	-4.86644	-3.14738	-3.89054	-2.84679	-5.39334	-3.63149	-2.53655	1.10056	-4.55881	-0.261868	5.16043	2.0454	-0.971628	-2.75782	-0.840245	-0.73004	-5.75241	0.453589	-2.38519	-2.71196	-3.28984	3.58067	2.17115	-2.20583	3.65702	-3.61809	-3.56484	1.50143	-1.04709	-4.70883	-3.24429	-1.81561	6.02	2.61914	-2.24291	0.30104	2.38542	-3.33278
	P01859	IGHG2	>sp|P01859|IGHG2_HUMAN Immunoglobulin heavy constant gamma 2 OS=Homo sapiens OX=9606 GN=IGHG2 PE=1 SV=2	14.1965	35877.8	-0.649282	-0.699047	-0.24934	2.75094	1.40848	2.3167	1.15923	0.39148	3.00396	0.739984	2.29384	0.976891	2.14357	-2.20195	0.24347	2.22185	1.45288	-0.443163	0.923234	0.111859	1.06132	0.741174	-2.57319	0.012249	2.77805	-1.09017	-3.59691	0.041785	1.34224	-2.37485	-0.296268	0.855102	1.49666	-1.04923	-1.08849	-2.59174	-0.10573	-0.961361	1.2839	-3.58383	1.59158	-0.57585	-0.248454	1.37437
	P02765	AHSG	>sp|P02765|FETUA_HUMAN Alpha-2-HS-glycoprotein OS=Homo sapiens OX=9606 GN=AHSG PE=1 SV=2	6.71811	30218.9	3.1687	-2.11116	1.0014	0.696851	2.06279	-0.00830356	1.73602	1.07647	1.4994	0.947655	1.67163	1.03725	2.74766	-1.10498	1.7451	0.472718	1.03045	-0.943439	0.999919	0.272365	1.32591	2.11305	-1.09155	-0.924078	-0.893007	-1.27792	-0.417264	-0.573784	-0.0188869	1.68536	-0.532905	0.685139	0.809211	-0.554536	0.771028	0.260143	3.3639	-1.02485	0.655388	0.881556	-1.03802	-0.604761	0.714003	0.3572
	P22792	CPN2	>sp|P22792|CPN2_HUMAN Carboxypeptidase N subunit 2 OS=Homo sapiens OX=9606 GN=CPN2 PE=1 SV=3	8.35544	58189.8	0.306738	-0.0421528	0.192213	-0.399676	-0.266098	0.674576	0.0938165	0.014073	0.307078	0.107227	0.241234	0.606562	-0.0732193	0.288013	0.291972	-1.65383	0.0168233	-0.389932	-0.207438	-0.0401642	-0.635647	-0.477317	1.36568	1.52766	-0.166516	0.163539	0.602274	1.50159	-0.0428043	0.0851102	-0.240425	0.0272511	0.731847	0.834853	0.240341	-0.610697	0.0202369	0.377251	-0.490155	-0.0433358	0.516662	1.12683	-0.218437	0.148733
	P08571	CD14	>sp|P08571|CD14_HUMAN Monocyte differentiation antigen CD14 OS=Homo sapiens OX=9606 GN=CD14 PE=1 SV=2	4.69369	37191.2	-0.628846	0.668354	0.0854097	-0.600734	-0.947818	-0.517733	0.00273193	-0.81074	-0.737565	-0.607963	0.0713255	0.0280647	-0.429444	1.0878	0.889093	-0.162304	-0.00344118	0.378987	-0.534034	-1.83999	-0.981557	-0.770801	0.100509	-0.692823	0.881215	0.971161	-0.92312	1.31028	-0.465457	0.106052	-0.819624	-0.111625	-0.748123	0.699188	-0.727236	-1.18372	-0.0745605	0.533595	0.213636	0.98288	-1.2035	1.4595	2.22955	0.174345
	P15169	CPN1	>sp|P15169|CBPN_HUMAN Carboxypeptidase N catalytic chain OS=Homo sapiens OX=9606 GN=CPN1 PE=1 SV=1	4.45455	50003	-1.04103	0.262416	0.029471	-0.0781261	-0.250939	0.593669	-0.163779	-0.113002	0.458796	0.478145	0.523736	0.998771	-0.709431	-0.456096	-0.352527	-0.361348	0.559783	0.370315	-0.445514	0.327009	-0.382034	-0.368594	-0.0982529	0.915495	-0.464796	0.345346	1.06956	0.980499	0.319777	0.645747	1.13686	-0.221988	0.330975	0.238483	0.937324	0.301807	1.10849	0.460862	-0.142699	0.0602987	0.561162	0.565686	0.0447337	-0.548344
	P06681	C2	>sp|P06681|CO2_HUMAN Complement C2 OS=Homo sapiens OX=9606 GN=C2 PE=1 SV=2	13.098	81033.2	0.592309	-0.036239	0.145209	-0.311267	-0.271139	0.407472	0.0127955	-0.563154	-0.120179	0.648254	0.342479	-0.227218	0.0970943	0.603746	0.385783	-0.531484	0.523639	0.545933	0.176403	-0.664434	-0.355599	-0.303725	0.773232	0.3889	0.428693	0.237979	-0.259343	0.673725	0.479583	0.141656	0.214697	0.785457	-0.000477586	-0.130872	-0.0129696	0.220203	0.127456	0.0717995	0.244586	0.773512	-0.338865	0.834578	-0.275705	-0.576089
	P80108	GPLD1	>sp|P80108|PHLD_HUMAN Phosphatidylinositol-glycan-specific phospholipase D OS=Homo sapiens OX=9606 GN=GPLD1 PE=1 SV=3	2.97354	89754.6	-0.150169	0.729135	0.20292	1.7436	0.510908	-0.0663577	-0.613872	0.960578	-0.46678	0.0153059	-0.372881	0.072359	0.884522	0.533982	-0.582499	0.641301	-1.17818	-0.377127	-0.261377	0.596118	1.39062	0.718399	-0.378514	-0.0776537	-1.14962	-0.416129	-0.0317467	-1.81416	-0.492848	-0.943346	0.111112	-0.153526	1.1184	-0.774617	0.200918	-0.401117	1.90967	-0.555139	0.441818	-0.380761	-0.292538	0.673107	1.47072	0.0504833
	P01861	IGHG4	>sp|P01861|IGHG4_HUMAN Immunoglobulin heavy constant gamma 4 OS=Homo sapiens OX=9606 GN=IGHG4 PE=1 SV=1	6.31938	35917.9	-1.7606	-3.11132	-1.5917	2.57291	1.25537	0.310266	7.1989	-0.203199	1.55779	-1.32174	2.85297	-0.473947	0.421776	1.51207	-0.0306763	1.11905	1.86942	0.765287	-4.39528	-0.577493	1.18807	-1.24892	-0.471001	-3.49873	-6.54122	-1.93339	-2.10003	4.0508	-0.248616	0.0899619	-3.79009	-2.17527	4.93988	2.78082	-0.901301	-3.85801	-0.269828	-1.798	-1.02771	-3.3351	-2.41162	-0.552558	-0.491322	-2.89305
	P02768	ALB	>sp|P02768|ALBU_HUMAN Albumin OS=Homo sapiens OX=9606 GN=ALB PE=1 SV=2	71.3966	66428.9	1.5134	0.164011	-2.09847	1.42324	1.34881	1.45545	1.13177	1.3655	0.663556	1.36298	1.12687	1.93495	1.82675	-1.78473	-0.609535	1.20751	0.546938	0.776885	0.77479	1.07558	1.28093	1.85505	0.445606	0.00416117	-1.01776	-3.10886	0.695663	-0.65984	1.38278	0.964017	1.07615	1.59269	1.54651	-0.0749447	1.42475	-0.31287	2.28582	-0.0579849	0.835435	-1.08633	0.0369658	-2.75983	-0.940766	1.78418
	P13671	C6	>sp|P13671|CO6_HUMAN Complement component C6 OS=Homo sapiens OX=9606 GN=C6 PE=1 SV=3	15.953	102346	0.811253	-0.382419	-0.544985	-0.477788	0.0491941	0.93212	0.52973	0.474909	0.12024	0.957781	-0.228082	1.09759	0.0812932	-0.571292	0.285448	0.373512	0.900454	0.182657	0.624367	0.172553	1.00877	0.264628	1.00033	0.530873	0.0444971	-0.12716	0.562869	0.644751	0.656523	0.770384	1.36597	0.301806	1.43345	0.389285	1.39045	0.715165	0.561609	-0.278938	0.157475	0.166969	0.344735	0.733999	-0.254144	1.04702
	P07360	C8G	>sp|P07360|CO8G_HUMAN Complement component C8 gamma chain OS=Homo sapiens OX=9606 GN=C8G PE=1 SV=3	5.25641	20372.5	0.536011	0.658452	-0.13539	0.0920538	-0.961755	0.0410161	0.140637	-0.317939	-0.114697	-0.171949	-0.525847	0.422526	0.0710344	0.462161	0.177947	-0.00168309	0.837498	0.791195	0.716308	-0.288793	0.76761	-0.101597	-0.0770429	0.687806	-0.498948	-0.10957	0.578914	0.205931	-0.356508	0.992777	0.480908	0.626303	0.624677	1.11338	0.221255	0.164122	1.04085	-0.558772	0.0741014	0.423364	-0.164664	0.440376	0.647648	0.515527
	P04196	HRG	>sp|P04196|HRG_HUMAN Histidine-rich glycoprotein OS=Homo sapiens OX=9606 GN=HRG PE=1 SV=1	8.18632	57623.8	2.10726	-0.215125	0.0144259	1.19859	-0.025356	-0.48386	0.53415	1.21621	0.339435	0.934559	0.42896	2.05206	-0.0460213	-0.1272	1.83475	0.292522	0.953555	-0.450323	-1.91317	3.12442	-1.10741	1.27102	-1.9121	1.51133	-0.78362	0.239772	3.07278	-0.149575	0.0353467	0.112495	0.0717335	0.00946942	1.29273	-0.430225	2.71893	5.00909	1.95414	-0.335553	0.664118	-0.506244	1.36966	-0.397222	-0.140973	1.07175
	P01008	SERPINC1	>sp|P01008|ANT3_HUMAN Antithrombin-III OS=Homo sapiens OX=9606 GN=SERPINC1 PE=1 SV=1	20.5481	49008	1.67448	-0.297357	0.144479	0.629684	0.288004	1.36871	1.65621	0.121132	-0.874875	2.09765	0.387552	1.24771	-0.153419	-0.38201	0.323016	-0.641281	-0.237116	1.47063	0.120252	0.684635	0.72358	0.852347	2.59133	-0.0435006	0.847327	-0.0191708	0.780725	0.279493	1.29694	0.18675	0.17236	-1.4048	-0.547986	-1.22601	1.08009	0.976517	0.103953	-0.866606	0.83524	0.153486	-0.94248	-0.141174	-0.467655	1.61496
	P13796	LCP1	>sp|P13796|PLSL_HUMAN Plastin-2 OS=Homo sapiens OX=9606 GN=LCP1 PE=1 SV=6	2.09091	70112.9	0.198718	0.906974	0.897928	-1.2466	-0.251755	-1.29823	-1.16164	-0.897662	-0.178666	0.986704	-0.107157	-1.01537	-0.914704	0.57828	-0.608294	0.975204	-0.268017	-0.401253	-0.0709657	-0.48046	-0.121926	-0.120107	1.23574	-1.11174	-0.72426	1.19823	-0.249647	1.06778	0.451239	-1.07441	0.30468	1.16314	0.756365	1.02322	-0.770572	-0.648197	-0.672262	0.0495828	-0.0838136	0.00728479	-1.12249	1.23373	-0.113537	-0.511297
	Q96PD5	PGLYRP2	>sp|Q96PD5|PGRP2_HUMAN N-acetylmuramoyl-L-alanine amidase OS=Homo sapiens OX=9606 GN=PGLYRP2 PE=1 SV=1	4.29032	59942.7	0.612067	-1.74899	-0.513907	2.08612	-0.54317	0.481486	1.73054	1.04473	1.64992	1.14617	1.88771	1.26921	1.92382	-0.420182	0.269455	0.426508	1.08488	-0.925031	0.451464	0.373005	0.807503	1.30505	0.573207	0.0396008	0.188724	-0.846121	1.02759	-0.939208	-0.38024	0.354453	-0.585886	1.85274	0.87021	-0.828073	0.903714	0.32446	1.87153	1.46126	-0.216309	0.272635	0.675493	-0.0339616	0.124931	2.03156
	P02753	RBP4	>sp|P02753|RET4_HUMAN Retinol-binding protein 4 OS=Homo sapiens OX=9606 GN=RBP4 PE=1 SV=3	4.28352	21058.2	-0.221225	-0.633768	0.692511	1.56676	2.30223	0.560128	1.87606	1.00324	0.247031	-0.235095	0.754798	0.0997164	1.43743	-0.785903	1.2446	-0.0937687	-0.908595	0.35302	0.021836	2.21265	0.972283	1.48866	0.0614563	-0.838006	0.621841	-0.34621	2.31939	-0.725229	-0.615119	-0.186554	0.691937	-2.17481	-0.357456	-0.710838	-0.778064	-0.160514	1.70003	-0.394837	-0.697189	-0.924193	0.276918	-0.553532	-0.498639	-0.392732
	P19827	ITIH1	>sp|P19827|ITIH1_HUMAN Inter-alpha-trypsin inhibitor heavy chain H1 OS=Homo sapiens OX=9606 GN=ITIH1 PE=1 SV=3	16.4667	71370.4	0.69585	-0.377959	0.0804307	1.74393	0.652581	0.531551	-0.0937652	0.461333	-0.512491	0.290356	0.419972	0.86445	1.8514	0.617149	-0.266435	0.519229	0.493957	0.277005	0.224733	0.743119	1.85571	0.442528	-0.0877506	0.928055	-1.05169	-0.5675	1.10406	-0.710259	0.502384	0.35478	0.161572	0.302895	0.93731	-0.37329	0.877929	-1.66633	1.75649	-0.103565	-0.219181	0.165598	-0.00165628	0.618303	0.209599	0.665147
	P01023	A2M	>sp|P01023|A2MG_HUMAN Alpha-2-macroglobulin OS=Homo sapiens OX=9606 GN=A2M PE=1 SV=3	62.4774	160708	-2.88049	-0.414429	-0.627355	-0.538856	-0.370744	-1.96986	-0.939185	0.239841	-1.58804	1.68472	0.568032	2.20417	-0.366012	-1.31113	3.1279	0.951059	-2.28795	2.40279	-2.78503	-0.897901	-0.740427	0.00653948	-1.204	-0.524186	-1.79044	-0.976593	0.401366	-1.55827	-0.884695	-0.531419	0.157117	-1.35313	2.8184	0.248709	0.546234	1.62904	-0.644515	1.55331	1.2569	1.34937	1.97569	0.788032	1.04616	1.41772
	P08185	SERPINA6	>sp|P08185|CBG_HUMAN Corticosteroid-binding globulin OS=Homo sapiens OX=9606 GN=SERPINA6 PE=1 SV=1	5.63636	42611.6	0.670199	-0.568906	0.721033	0.12174	1.84429	-0.0293576	0.303531	0.304983	-0.169579	-0.66261	0.814987	0.516412	0.290597	0.567708	1.68231	0.159296	-0.0118212	-0.296374	0.150744	0.316817	-0.0434443	0.0245447	0.737691	0.322956	-0.0957247	0.400625	0.0573841	0.0963303	-1.06151	-0.524095	-0.783326	0.71205	-0.0825851	-1.27415	0.242805	-0.381394	0.122502	0.669804	-0.376798	0.84095	-0.587316	1.17908	0.705584	0.204114
	P60709	ACTB	>sp|P60709|ACTB_HUMAN Actin, cytoplasmic 1 OS=Homo sapiens OX=9606 GN=ACTB PE=1 SV=1	2.44444	41709.7	-1.02657	0.960256	0.2094	-0.598904	-0.445629	-0.287915	1.34284	-0.641028	-1.9677	1.55231	-0.417235	0.334045	-0.428079	0.42914	-0.743155	0.859967	-1.59936	0.0366129	-0.239562	-0.346027	-0.267485	-0.311257	1.15873	-0.627101	-1.39349	0.884998	0.384515	0.568064	0.205552	-0.574161	0.706199	1.72968	0.128849	0.803245	-1.41873	-1.19782	0.278054	0.886417	1.55647	-0.708102	-1.13477	-0.3182	0.280057	0.328886
	P25311	AZGP1	>sp|P25311|ZA2G_HUMAN Zinc-alpha-2-glycoprotein OS=Homo sapiens OX=9606 GN=AZGP1 PE=1 SV=2	11.8913	32124.8	0.42241	1.61693	-1.05007	-0.429102	0.0907334	-0.631958	-0.236944	-0.233163	-1.38221	0.00461387	-0.167866	0.716487	-1.29842	-0.078214	-0.563504	0.0535859	-2.31288	1.12295	-0.775021	-0.0112159	0.178266	-0.190169	0.747388	0.00379025	-1.1448	-0.607429	2.22308	0.635575	0.17781	-0.554143	1.40276	-1.53841	0.261245	0.960162	0.86521	1.78138	1.02887	0.928866	-0.364423	0.154662	1.22436	-0.196649	0.430068	0.875454
	P04070	PROC	>sp|P04070|PROC_HUMAN Vitamin K-dependent protein C OS=Homo sapiens OX=9606 GN=PROC PE=1 SV=1	2.52941	47301.9	1.00364	-1.37037	0.508636	0.666673	-0.135896	0.55764	0.257446	0.704124	0.900317	-0.314964	0.684631	0.147187	0.509559	0.292795	1.65197	0.417113	0.317129	-1.54394	0.457054	0.610188	0.448398	0.305775	1.61236	0.773118	-0.432565	-0.416508	-0.672714	0.453646	-0.546746	0.633001	-0.0610735	-0.0842103	0.512149	0.510573	0.166838	0.128522	0.518105	0.795011	-0.0195781	-0.561761	0.0656703	-0.046462	-0.328023	0.344444
	O14791	APOL1	>sp|O14791|APOL1_HUMAN Apolipoprotein L1 OS=Homo sapiens OX=9606 GN=APOL1 PE=1 SV=5	6.72222	41103.4	1.32198	0.618968	0.853772	-0.210006	2.48186	1.04719	1.42458	-0.196741	0.558246	0.167793	1.20714	0.167177	-0.444214	0.539271	0.79054	-1.15792	0.94323	-0.84952	1.3195	2.28048	-0.471962	1.80873	2.54028	3.31701	0.0546584	0.654351	0.219202	-0.13249	-0.907997	0.315171	0.0133065	1.21338	1.45998	-3.204	0.332187	-1.45323	1.72383	0.55619	0.918907	-0.47488	0.20239	-1.29497	0.512995	1.13905
	P03952	KLKB1	>sp|P03952|KLKB1_HUMAN Plasma kallikrein OS=Homo sapiens OX=9606 GN=KLKB1 PE=1 SV=1	12.537	41396.9	1.14775	0.261514	-0.787796	0.593901	1.34357	0.200198	1.23995	1.52777	0.922231	0.57593	0.713485	1.38796	0.771309	-0.351443	0.232212	0.20741	0.690756	0.427195	0.96572	0.677312	-0.663743	1.37591	-0.335228	-0.227495	0.264172	-1.26896	1.74989	-0.561346	-0.013878	0.52214	1.39272	-0.0601369	-0.552978	-0.0679252	1.35449	1.14546	1.37847	0.094036	0.026142	-1.05282	1.50243	-0.267336	0.835672	-0.25351
	Q96KN2	CNDP1	>sp|Q96KN2|CNDP1_HUMAN Beta-Ala-His dipeptidase OS=Homo sapiens OX=9606 GN=CNDP1 PE=1 SV=4	2.23077	53829.5	0.943854	1.46323	-0.019782		-0.0829865	1.19595	0.428766	-0.777295	-0.15019	0.804204	0.011816	-1.27167		0.416533	-0.988533	-0.798275	-0.459174	0.197816	0.412475	0.655523		0.919293	1.21506	0.352614	-0.370207	1.41393	1.31931	1.63799	-0.818696		0.551504	0.27674	0.10747	-0.307437	0.319028	0.709771	-0.282829	-0.312652	-1.06909		1.60858	-0.565243	-1.36557	-0.293433
	Q08380	LGALS3BP	>sp|Q08380|LG3BP_HUMAN Galectin-3-binding protein OS=Homo sapiens OX=9606 GN=LGALS3BP PE=1 SV=1	6.29167	63236.2	1.70414	-0.636519	-0.278872	-0.712381	-1.12369	-0.900303	-0.276466	0.207101	-0.116272	-0.203174	-0.536381	0.530469	-0.669967	0.221312	2.52326	-0.865529	-1.0751	-0.449422	2.69328	-0.405974	-0.761931	0.519292	0.378546	-1.98463	0.542821	0.279016	0.180176	2.1186	-0.664146	-0.218626	0.0553176	-0.0397716	-0.268765	0.650042	0.500168	0.0372855	-0.0579841	-0.483079	-0.291848	0.325826	0.487904	-0.586563	0.354639	-0.184791
	A0A075B6H7	IGKV3-7	>sp|A0A075B6H7|KV37_HUMAN Probable non-functional immunoglobulin kappa variable 3-7 OS=Homo sapiens OX=9606 GN=IGKV3-7 PE=5 SV=1	2	10324.1	-0.925895	-0.144196	1.02242	0.455819	0.539191	1.01222	-0.187142	0.166437	-0.0192866	0.589575	-0.0321013	-0.715389	-0.174388	-0.179878	-0.560154	0.191937	0.400629	0.998162	-0.415819	0.794513	0.596059	0.851007	0.113291	0.693479	2.20636	0.430697	-0.612312	-0.456538	0.138718	-0.229179	0.555263	0.0218754	0.246655	1.16149	0.200029	-0.12121	0.151146	0.752192	1.60747	-0.506179	1.23076	0.741447	0.242032	-0.394523
	P02787	TF	>sp|P02787|TRFE_HUMAN Serotransferrin OS=Homo sapiens OX=9606 GN=TF PE=1 SV=3	47.7163	75146.6	1.67785	0.613918	-1.57906	1.94008	1.75614	0.372635	1.39753	0.911206	0.54089	1.63887	0.938285	1.75962	2.06104	-1.3167	0.00171144	1.13195	0.118885	0.749603	1.61114	1.82354	0.139606	2.23823	0.23748	0.0186727	-0.811215	-2.53787	1.26777	-0.80347	-0.2256	0.337385	1.31061	0.607275	1.10835	-0.359244	1.01612	0.710619	2.23581	-0.973014	0.560975	-0.339909	-0.300636	-2.24953	-0.141952	1.35284
	P01031	C5	>sp|P01031|CO5_HUMAN Complement C5 OS=Homo sapiens OX=9606 GN=C5 PE=1 SV=4	32.6944	73246.1	0.180003	0.982382	0.0315739	0.0814759	-0.0124831	0.416588	-0.368582	0.0523692	-0.0214334	0.528641	-0.271033	0.515022	0.206864	0.293856	0.84794	0.674612	0.591653	0.0919312	0.259419	1.07192	1.49604	-0.125178	-0.010334	1.42819	-0.331355	0.11222	0.65198	0.395351	0.799569	0.975118	-1.54876	0.151465	1.57006	0.851852	0.854648	0.696206	0.32749	0.124812	0.243821	-0.247869	0.837776	0.245438	-0.0266562	1.07907
	P10909	CLU	>sp|P10909|CLUS_HUMAN Clusterin OS=Homo sapiens OX=9606 GN=CLU PE=1 SV=1	11.8912	50030.7	2.85815	-0.301349	-0.00798432	0.757799	1.37019	0.64514	0.274272	0.696445	0.776991	0.684276	0.531467	1.79787	0.774219	-0.326871	0.746321	-0.8688	-0.536717	-0.339541	0.220612	1.25725	2.15822	1.33553	1.10221	1.42169	0.0763246	-0.362342	1.17678	-0.291331	-0.988963	0.176073	0.141194	0.173871	1.22959	-0.183455	0.488184	0.0215351	1.25613	-0.123404	-0.200512	-0.501973	1.11323	-0.354894	-0.833009	1.14314
	P07358	C8B	>sp|P07358|CO8B_HUMAN Complement component C8 beta chain OS=Homo sapiens OX=9606 GN=C8B PE=1 SV=3	8.69818	61003.4	-0.127611	0.297027	-0.812409	0.135961	0.168027	-0.325264	0.736797	0.0284	-0.103342	-0.0952739	-0.136192	1.41941	-0.327873	-0.171583	0.647364	-0.0839059	0.821758	1.08609	0.141199	0.211739	-0.7047	-0.0410892	0.044884	0.79832	0.0866866	-0.915209	1.64014	0.526122	1.42747	-0.204768	0.546176	0.570614	1.12561	0.924979	-0.0236191	-0.303085	1.9623	-0.108136	1.639	-0.169858	1.21622	-0.0478387	0.189908	1.41048
	P51884	LUM	>sp|P51884|LUM_HUMAN Lumican OS=Homo sapiens OX=9606 GN=LUM PE=1 SV=2	5.4127	36637.9	-0.365719	-0.486887	-0.194799	0.0559668	0.0411274	-0.666246	0.0851057	0.971418	-0.140704	0.857785	1.57254	1.39672	0.49245	0.132411	0.101437	0.414286	-1.46033	1.64666	-0.0542534	-0.130005	-0.529816	0.432517	-0.176133	-1.00944	0.0609112	0.9391	0.472195	-1.44518	-1.04795	-0.133347	0.359598	-0.299905	0.135267	-0.473063	0.298484	1.44081	1.14891	-0.850775	0.724361	1.25505	0.176602	0.223555	2.04055	0.800774
	P23142	FBLN1	>sp|P23142|FBLN1_HUMAN Fibulin-1 OS=Homo sapiens OX=9606 GN=FBLN1 PE=1 SV=4	3.52174	74240.6	-0.259195	-0.081661	0.207151	-1.02146	0.04387	-1.17071	-0.495262	0.227187	-1.70359	0.90582	-0.342657	0.295348	-0.407425	-0.169536	-0.445124	0.321568	-0.416919	0.818458	-2.04965	-0.628706	-1.70511	0.624282	-0.311815	-0.0684636	-0.216373	-0.0606692	0.229371	-0.894822	-1.156	-1.23724	0.804266	0.162247	1.13082	1.51466	1.56976	-0.598252	1.05602	-0.331157	1.74356	-1.5129	-0.122805	0.275654	1.28185	2.44803
	P04217	A1BG	>sp|P04217|A1BG_HUMAN Alpha-1B-glycoprotein OS=Homo sapiens OX=9606 GN=A1BG PE=1 SV=4	10.1301	51889.3	0.46814	-0.548292	-0.81322	-0.212527	0.620374	0.449151	0.0517803	0.258538	0.485689	0.7773	1.02966	0.514725	0.281732	-0.756855	0.556226	0.138375	0.175256	0.0968137	0.393863	0.0652587	-0.386144	0.160568	0.991306	0.158731	0.160629	-0.741117	1.31059	1.06302	0.771805	0.372812	-0.0949321	0.639656	0.152616	-0.842655	0.75812	0.863307	0.624012	1.15272	0.0881284	0.456995	0.0571411	-0.819958	0.29213	0.750755
	P02647	APOA1	>sp|P02647|APOA1_HUMAN Apolipoprotein A-I OS=Homo sapiens OX=9606 GN=APOA1 PE=1 SV=1	28.1443	28943.9	-2.61534	-1.67521	0.520507	1.2548	2.73301	-1.67763	-0.428071	2.37025	0.408644	1.48266	2.88627	2.56379	1.29476	-1.82978	2.6211	1.2822	1.50195	-1.83332	1.97107	-0.0167491	1.17372	1.84015	-0.51501	0.577382	-0.340946	-2.25144	0.853121	-2.2501	0.439451	-1.14214	0.97501	-0.972306	0.201135	-1.31666	2.70455	-0.842829	3.46725	0.378826	1.9048	-1.35255	0.827987	-2.56483	-0.159132	0.526198
	P02748	C9	>sp|P02748|CO9_HUMAN Complement component C9 OS=Homo sapiens OX=9606 GN=C9 PE=1 SV=2	16.8149	60939.6	1.35593	0.0565271	-1.19842	-1.35661	-0.133809	0.112062	-0.249889	-1.31899	-1.06431	1.24978	-0.371004	0.418429	-1.0424	-0.543406	1.55532	1.09327	1.18833	1.21558	-0.129406	-0.619725	1.26848	-0.454225	0.617703	2.32381	-0.284332	-1.02786	0.840932	1.52215	1.19031	0.796871	1.99385	-2.06509	1.49411	0.401672	1.51588	-2.70998	0.992884	-0.283002	0.488304	1.03252	0.481516	-0.461842	0.251705	1.13109
	P02747	C1QC	>sp|P02747|C1QC_HUMAN Complement C1q subcomponent subunit C OS=Homo sapiens OX=9606 GN=C1QC PE=1 SV=3	3.68199	22798.4	0.0776348	-0.0318764	1.29786	-0.239653	-0.0601484	0.477945	0.609603	0.445569	0.256805	0.0753492	0.358747	0.675208	0.854113	0.949494	0.852946	0.246833	-0.247148	-0.93081	-0.657345	0.177486	-0.298468	0.144362	-0.0874741	0.997652	0.0587153	2.35328	-0.906	-0.246542	-0.157893	-0.526081	-0.131093	0.0726721	0.381946	0.0126402	-1.47318	-1.49213	1.11375	-0.788514	0.1863	0.24185	-0.140361	0.52458	1.56066	1.23342
	P01024	C3	>sp|P01024|CO3_HUMAN Complement C3 OS=Homo sapiens OX=9606 GN=C3 PE=1 SV=2	102.519	184835	0.820546	1.24357	-0.478564	0.0730376	0.838947	0.207017	0.14792	0.0836082	0.549762	-0.299548	-0.415445	0.346421	0.832307	0.232194	0.0806666	1.35843	1.69536	0.971864	0.619708	1.23862	0.39999	-0.87078	-0.342663	1.21228	-0.259859	-0.218726	0.702022	0.683406	0.299094	0.618384	0.827972	0.943109	0.864164	0.693868	0.534963	-0.15449	0.0554965	-0.369225	0.113919	0.198876	0.914093	-0.0167492	0.459689	0.343199
	P09871	C1S	>sp|P09871|C1S_HUMAN Complement C1s subcomponent OS=Homo sapiens OX=9606 GN=C1S PE=1 SV=1	13.1188	74838.9	0.565852	0.870625	-0.595999	-0.518572	-0.313724	-0.112061	0.655081	0.108572	0.445665	-0.28573	-0.518766	1.13723	0.314387	0.761687	-0.00925392	-0.374125	0.600047	-0.445414	0.193285	-0.701311	0.0958163	0.0373939	0.768831	1.28467	-0.0346302	0.371864	0.0672831	0.950566	-0.757006	0.00568828	0.499226	0.280859	0.767864	1.35259	0.293937	-0.221487	0.649582	0.115371	-1.0441	0.204097	-0.0913023	0.495381	0.575434	1.38798
	P00748	F12	>sp|P00748|FA12_HUMAN Coagulation factor XII OS=Homo sapiens OX=9606 GN=F12 PE=1 SV=3	3.68966	39621.1	1.59715	-0.935295	0.711177	0.255213	0.979029	0.290653	-0.00306572	-0.384028	1.37597	-0.256123	1.70635	0.0271595	0.284679	1.52921	0.838454	-0.903001	-0.196158	-0.50686	1.00998	0.201452	-0.393036	1.10723	0.402329	1.17824	-1.12206	-0.11724	-0.284712	0.76693	0.450334	-0.459195	-0.527469	0.431816	-0.254485	-2.34129	-0.047904	-0.104424	1.44796	0.201377	-3.32829	-0.00243239	0.257015	-0.0751065	0.872233	0.783448
	P12259	F5	>sp|P12259|FA5_HUMAN Coagulation factor V OS=Homo sapiens OX=9606 GN=F5 PE=1 SV=4	4.82857	248531	0.215287	0.187954	-0.154523	-0.417613	-0.185597	0.156709	-0.63087	-0.173961	0.121356	1.00602	-1.58159	0.936394	0.0376599	0.331993	0.79576	0.603159	-0.106078	0.0777409	-0.0824384	-0.138174	-1.35172	0.225941	1.33822	-0.915567	0.931405	-0.331629	0.360253	-0.256889	0.917443	-0.130278	0.580593	-0.141221	-0.77169	1.55804	0.0688096	0.787102	-0.141578	0.214922	0.855792	-0.191285	-0.778265	-0.109698	0.0155362	-0.114893
	P14151	SELL	>sp|P14151|LYAM1_HUMAN L-selectin OS=Homo sapiens OX=9606 GN=SELL PE=1 SV=2	2.28571	37546.8	0.971794	1.49164	0.358211	-0.477189	0.865746		0.0543476	0.0151621	0.597428	1.64242	0.560483	0.637317	0.266257		-1.19567	0.982632	-3.1325	0.632447	0.0496604	-0.548279	1.60426		0.464369	0.219438	-0.587118	0.125527	0.759939	0.55153	0.694837	0.117778		0.13725	0.417362	1.32067		-0.815623	0.728159	-0.622331	0.500847	0.314723		-0.562151	0.413453	-0.116735
	P19652	ORM2	>sp|P19652|A1AG2_HUMAN Alpha-1-acid glycoprotein 2 OS=Homo sapiens OX=9606 GN=ORM2 PE=1 SV=2	7.71685	21637.5	-0.695207	2.81445	-1.04084	-1.52539	-0.319221	-1.32918	1.87986	-1.84621	-1.05757	0.88235	-0.827969	0.776928	-1.05561	0.268203	0.647994	-0.769944	-0.681742	1.38444	0.0749406	-0.723864	0.0652804	1.10403	1.77153	1.66238	-0.848889	-0.00687453	1.17184	0.343718	1.12568	0.00325736	2.04408	-1.56953	2.10755	1.91549	1.15796	-3.0613	-0.473136	0.527439	-0.161781	1.34327	-0.317474	-0.271609	0.0458842	1.37129
	P02760	AMBP	>sp|P02760|AMBP_HUMAN Protein AMBP OS=Homo sapiens OX=9606 GN=AMBP PE=1 SV=1	10.9187	20833.5	1.50832	0.24722	-1.20461	0.139355	0.220028	-0.786808	-0.252837	0.458847	-0.956032	0.755761	0.317547	-0.00215598	0.132043	-0.766446	0.649762	0.670754	-1.18508	1.56171	0.00777583	-0.0548554	0.0955108	0.88675	-0.207551	-0.0335861	-0.0715554	-0.565587	1.1022	0.261853	0.367199	0.24682	1.30707	-0.581426	0.0735145	-0.196982	0.469842	-0.776388	0.592358	-0.0525743	-0.0507877	0.242438	1.16976	-1.37105	1.56947	1.11394
	P05543	SERPINA7	>sp|P05543|THBG_HUMAN Thyroxine-binding globulin OS=Homo sapiens OX=9606 GN=SERPINA7 PE=1 SV=2	6.80093	44073.4	1.34556	-1.71179	0.662686	0.65432	0.788636	-0.0291606	0.402149	0.262265	0.42676	0.754152	1.26753	0.978252	1.88423	1.02122	1.4598	-0.649595	0.307762	-0.306286	0.191983	-0.791384	0.898466	0.958582	-0.164499	1.24553	-0.0339423	0.0800534	0.27527	-0.746646	-2.81955	2.04109	-0.229454	1.13085	1.82796	-0.305431	0.680991	-0.344082	0.787238	-0.489592	-1.07537	0.93408	-0.739472	0.325626	0.997169	1.94497
	P06312	IGKV4-1	>sp|P06312|KV401_HUMAN Immunoglobulin kappa variable 4-1 OS=Homo sapiens OX=9606 GN=IGKV4-1 PE=1 SV=1	2.77193	11151.4	-0.700803	0.0304151	1.33013	1.10143	0.0302728	0.190848	-0.563646	0.279271	1.28179	-0.388365	-0.836889	-0.66783	-0.527525	-0.305691	-0.624152	0.474053	0.873006	0.417792	-0.938078	0.303081	1.04591	1.0902	-0.557767	0.662889	2.40821	0.948247	-0.0669002	0.032266	-0.0339351	-0.819809	0.0550618	-0.248114	-0.807101	1.85246	-0.303119	-0.134215	-0.159025	0.514643	0.27293	-1.5016	0.636141	1.12912	0.811355	-0.969021
	P10643	C7	>sp|P10643|CO7_HUMAN Complement component C7 OS=Homo sapiens OX=9606 GN=C7 PE=1 SV=2	13.7788	91056	-0.0377546	0.716347	-0.438928	-0.576032	-0.234141	-0.907375	0.564185	-0.27959	-0.593697	1.1832	0.061228	0.680575	0.206032	-0.0781418	0.592051	1.31483	-1.34344	1.81095	-0.644491	0.35955	-1.28959	0.108625	-2.34903	-0.435578	-0.190869	-0.021899	-0.835236	-0.0546298	0.770361	-0.459753	1.31601	1.61436	2.18412	-0.541746	0.493675	1.56523	0.214103	0.0717171	1.31794	0.0361551	0.10842	-0.747224	0.915574	0.432933
	P00740	F9	>sp|P00740|FA9_HUMAN Coagulation factor IX OS=Homo sapiens OX=9606 GN=F9 PE=1 SV=2	3.8599	46548.3	-0.0301968	-0.028815	-0.0184017		1.08014	-1.00821	0.359427	-0.0260994	0.233797	0.612309	-0.294554	0.666358		-0.27245	0.321661	0.993888	0.819387	0.17954	0.762318	1.00475		-0.188061	1.20503	-0.147668	0.119344	-0.467786	0.181478	1.21055	1.66457		0.432041	1.65236	-1.15746	0.589602	-0.0398758	1.5772	1.00336	0.847439	1.08327		1.27933	0.48348	1.43669	-1.23244
	P01880	IGHD	>sp|P01880|IGHD_HUMAN Immunoglobulin heavy constant delta OS=Homo sapiens OX=9606 GN=IGHD PE=1 SV=3	2.42857	42326.3	-0.389085	2.90826	0.337589	-1.2263	0.160904	-0.581073	-0.822881	-0.585605	-0.546568	-1.78015	2.42927	-1.11471	-0.747527	1.21793	1.70836	-1.79098	-1.173	4.40862	0.865086	2.17482	-1.21167	0.342532	0.241544	-1.51967	2.60425	1.88268	-1.30871	-1.39531	-2.05384	0.240209	-1.10567	-0.05074	-0.461854	-0.346388	-0.402141	1.14837	-2.55417	0.874719	-1.35383	-0.263181	-1.79606	-0.435631	-1.38602	-3.40163
	P08603	CFH	>sp|P08603|CFAH_HUMAN Complement factor H OS=Homo sapiens OX=9606 GN=CFH PE=1 SV=4	45.9742	136963	1.33723	0.175216	-0.719852	0.43849	0.0115024	0.36875	0.0738593	0.385913	0.558425	0.180406	-0.204082	0.0116292	0.565959	-0.633527	1.08467	0.849024	1.2635	0.257004	0.599299	0.442311	1.01781	-0.0195409	0.660273	0.849411	-0.838272	-0.866564	0.666611	0.732847	-0.623136	0.687246	1.47125	0.543119	0.926454	0.721901	0.665634	-0.0263375	0.447886	-0.0380998	-0.339112	0.141294	0.51843	-0.129442	0.211018	0.53814
	P36980	CFHR2	>sp|P36980|FHR2_HUMAN Complement factor H-related protein 2 OS=Homo sapiens OX=9606 GN=CFHR2 PE=1 SV=1	5.03704	28719.5	1.30146	-0.416144	-1.17594	0.726229	-0.464292	-0.806668	0.507772	-0.664851	0.293861	0.188892	0.860305	-1.19363	0.681212	-0.846678	2.07149	1.34042	0.157868	0.991089	0.303994	-1.36113	0.418782	-1.66809	-0.726779	1.65602	-0.587391	-0.980644	1.10161	0.852912	-0.443507	1.35991	0.245834	-0.538458	0.38412	1.32763	0.0319792	1.47601	0.3945	1.05922	-0.848372	0.733774	0.743646	-0.0809761	1.26405	1.56063
	P02649	APOE	>sp|P02649|APOE_HUMAN Apolipoprotein E OS=Homo sapiens OX=9606 GN=APOE PE=1 SV=1	14.9581	34215.7	0.187852	0.0682348	0.461743	-0.177302	-0.580347	-0.557171	0.396392	0.453154	0.507331	-1.32462	1.08068	0.558811	-0.75302	-0.369973	0.255361	0.023194	-1.32598	-1.1061	1.24499	0.0767483	-1.49175	-0.531718	2.43002	-0.0666191	0.277575	1.02497	0.364618	0.357751	-1.24009	-1.42679	-0.363207	0.560021	0.966257	-0.314825	0.726791	0.588005	0.95291	-1.54639	0.525264	-0.886937	-0.492794	0.241898	1.19505	1.87944
	Q16610	ECM1	>sp|Q16610|ECM1_HUMAN Extracellular matrix protein 1 OS=Homo sapiens OX=9606 GN=ECM1 PE=1 SV=2	3.11111	58774.3	-2.35763	-0.221058	-0.790315	-0.81947	0.224893	-0.130912	0.891114	0.0527905	-1.11593	-0.992644	-0.0559773	1.64499	-0.982469	-0.33557	2.11791	-0.898825	-0.322698	0.599433	0.0508161	0.395469	-0.0507885	-0.111703	0.0129442	0.199634	0.179188	-0.853759	0.645234	1.12594	0.735068	-0.289108	-1.51445	1.22344	1.2458	0.0566452	-0.848815	-0.0244374	-0.325268	0.510579	-0.482289	-0.38085	-0.936751	0.564509	-0.694724	0.842733
	P04003	C4BPA	>sp|P04003|C4BPA_HUMAN C4b-binding protein alpha chain OS=Homo sapiens OX=9606 GN=C4BPA PE=1 SV=2	18.1875	61630.4	0.530645	1.24753	-1.51182	-0.689061	-0.402772	-0.159557	0.55059	-0.108752	0.256061	0.845092	-0.588737	1.37831	-0.855812	-0.788661	1.2214	-0.371881	-0.078997	1.07515	-0.300884	0.974236	-0.96231	0.0162159	1.27221	3.11333	-2.23713	-1.60084	1.44147	1.02893	-0.503887	0.62165	1.91331	-0.260446	1.92045	1.89238	0.776122	-0.987625	0.0485133	0.228499	-0.638455	-0.340126	1.87451	-1.53229	-0.240856	1.64438
	P0DJI9	SAA2	>sp|P0DJI9|SAA2_HUMAN Serum amyloid A-2 proteincur OS=Homo sapiens OX=9606 GN=SAA2 PE=1 SV=1	2.73778	11640.6	-4.4712	4.87597	-0.368147	-1.55332	-2.80683	-0.499428	-2.31761	-0.838828	-5.43306	-0.872516	-1.3805	-3.78091	-0.788308	1.57923	-1.53257	2.15948	-1.15724	0.189982	-0.678218	-3.03076	-0.419783	-0.654133	-1.30429	-0.502418	-1.64312	-2.14165	-1.58339	-0.587459	0.573736	-0.552709	-1.55199	-2.66573	-2.1569	1.13154	0.0401384	-1.01893	-2.56997	-1.49103	2.14839	3.19782	-1.70636	1.76639	0.634914	-2.96631
	P01857	IGHG1	>sp|P01857|IGHG1_HUMAN Immunoglobulin heavy constant gamma 1 OS=Homo sapiens OX=9606 GN=IGHG1 PE=1 SV=1	17.5093	36083.2	-2.13262	-1.26452	-0.614422	0.677039	0.0323571	1.61868	1.06747	1.20068	1.52809	2.35029	-0.112038	-0.400947	-0.00373398	-1.47309	0.177346	0.723798	1.16028	0.67786	-0.424975	1.52487	-0.661985	0.497956	-0.42554	0.202257	3.34314	-0.914264	-1.15811	-0.707183	-0.918207	-0.0187581	1.2449	-0.355223	2.58891	0.259597	-0.424643	1.59288	0.240752	0.728962	2.03804	-2.30591	0.650233	-0.479017	-1.11547	-0.699795
	P00751	CFB	>sp|P00751|CFAB_HUMAN Complement factor B OS=Homo sapiens OX=9606 GN=CFB PE=1 SV=2	25.4856	82948.2	0.705597	0.787042	-0.486766	-1.0909	0.504861	0.0202833	0.0134108	-0.119003	-0.25554	-0.0721318	-0.326317	-0.42329	-0.460948	0.0523329	0.413985	0.044038	2.34248	0.55818	0.406421	0.5677	-0.283064	-0.301917	-0.22506	-0.257405	0.103261	-0.102922	0.873546	0.454461	0.802928	0.145956	1.40096	1.72704	0.925366	-0.348619	0.976007	-1.14396	0.725738	-0.681344	0.815088	-0.435599	0.677018	-0.545862	0.0422169	-0.244328
	P20742	PZP	>sp|P20742|PZP_HUMAN Pregnancy zone protein OS=Homo sapiens OX=9606 GN=PZP PE=1 SV=4	11.2861	160955	-2.5823	-2.38785	-0.309973	-2.88423	4.33321	-2.16867	1.20534	1.42043	0.842285	-0.0859019	-1.8904	0.579923	-3.04729	-0.138529	-3.11867	-2.48853	2.1958	0.675468	-2.08685	0.060007	-1.36239	-0.345217	-0.751617	2.3539	-0.331113	0.540939	0.873145	1.37559	-2.34681	-3.36913	-2.64161	-0.357459	-3.04922	-1.7677	0.405789	-2.91809	-0.709052	-0.083425	-1.42818	-1.29367	-0.385668	-1.17893	0.93313	2.4591
	P06727	APOA4	>sp|P06727|APOA4_HUMAN Apolipoprotein A-IV OS=Homo sapiens OX=9606 GN=APOA4 PE=1 SV=4	26.4382	43349.2	0.0737313	-0.302479	1.17586	1.79179	0.131737	-1.35272	1.51457	1.33067	0.481278	-0.399564	2.23693	-0.0873871	0.418775	-0.541452	2.81759	-0.675571	-1.41797	-0.541322	0.528799	-0.00543792	2.24983	2.0032	0.468265	-3.70318	0.50496	-0.67251	2.51145	-0.969191	-2.89299	-1.92207	0.4274	-1.87984	-1.41385	-0.125889	1.51823	3.3619	2.09951	0.350069	-2.06767	0.140605	1.22834	-1.27849	-0.255889	-0.786315
	Q14520	HABP2	>sp|Q14520|HABP2_HUMAN Hyaluronan-binding protein 2 OS=Homo sapiens OX=9606 GN=HABP2 PE=1 SV=1	5.41026	32882.6	1.00118	0.375021	-0.487451	-0.62137	0.879216	0.510047	0.31224	-0.056829	-0.271338	0.62054	-1.31322	0.892083	-0.0892403	-0.612964	0.200729	-0.563934	-0.110605	0.519126	-0.10166	0.429941	0.678612	0.769405	2.52161	-0.613827	-0.549918	-0.225081	1.13739	0.759707	0.247451	0.659613	1.96321	0.394718	0.812438	0.602548	0.736775	0.157941	0.223896	-0.00191246	-0.00832027	0.118598	-0.604607	-0.779284	-0.34105	0.477103
	P01780	IGHV3-7	>sp|P01780|HV307_HUMAN Immunoglobulin heavy variable 3-7 OS=Homo sapiens OX=9606 GN=IGHV3-7 PE=1 SV=2	2	10846.3	0.523326	2.17374	0.840989	-0.682046	-0.162336	2.33543	1.13435	0.483081	0.813575	1.12584	0.283387	-0.349413	-0.94593	-0.449818	-2.43741	0.260317	-1.47082	0.665064	-1.87513	0.859161	-1.14154	2.04861	-0.820224	2.92703	1.33878	-0.184352	-0.409609	-0.995813	-0.523508	-1.13266	1.79333	1.49983	0.118434	0.978804	1.48941	-0.420861	-1.01034	-1.25836	0.333424	-2.17097	1.64683	-0.678611	0.434348	1.35374
	P00918	CA2	>sp|P00918|CAH2_HUMAN Carbonic anhydrase 2 OS=Homo sapiens OX=9606 GN=CA2 PE=1 SV=2	2	29096.9	-4.17678	-3.65855	4.05642	-1.73468		-2.27266	-1.9036	-2.13103	-1.5681	-7.25041	-3.40948		-1.02092	3.22504	-1.17887	-2.0811	-1.73357	-6.32708	-2.44969		-1.43896	-1.92351	-2.27842	-1.24181	-2.5734	2.88564	-3.53868	-2.92529		-1.6665	-2.28946	-1.53089	-0.716101		-3.04808	-2.21958	-5.60916	-1.20404		1.24813	-2.2568	3.87202	3.75539	-3.55892
	O43866	CD5L	>sp|O43866|CD5L_HUMAN CD5 antigen-like OS=Homo sapiens OX=9606 GN=CD5L PE=1 SV=1	9.22698	36031.8	3.2212	3.39709	-0.514687	-0.0928975	-0.454633	1.59707	0.16101	-0.409135	0.836426	0.35695	-1.2615	-0.63296	-0.584526	0.0578578	-0.164602	-1.26719	0.363409	0.604026	0.284005	0.133771	-0.268667	1.34927	-0.252965	1.99144	-1.9486	-1.7267	2.00596	0.186112	-2.80594	-0.323501	-1.84751	0.115657	-2.47058	2.11711	-0.740366	-1.74553	-0.632212	-1.17433	-1.64919	0.138829	-0.188414	0.402461	2.20557	0.935221
	P49908	SELENOP	>sp|P49908|SEPP1_HUMAN Selenoprotein P OS=Homo sapiens OX=9606 GN=SELENOP PE=1 SV=3	2.44444	41216.3	1.51559	-0.458815	0.223819	-0.0345871	0.676105	1.17712	0.0166496	0.874106	1.3921	-0.471384	0.865102	0.611696	1.23903	-0.0919844	-0.511659	-0.656951	-0.197232	5.54109	-0.062503	0.280561	0.222961	1.00013	0.406317	-0.291966	-0.197293	-0.841121	1.59152	-0.17696	0.112333	0.608743	1.08515	-0.222154	0.970726	0.679156	1.06938	-0.521744	0.966279	0.469541	-1.00888	0.516372	0.638959	0.403552	0.160727	0.747492
	P07225	PROS1	>sp|P07225|PROS_HUMAN Vitamin K-dependent protein S OS=Homo sapiens OX=9606 GN=PROS1 PE=1 SV=1	11.6332	70599.4	0.560253	0.402372	-1.22761	0.512448	-0.679084	-0.117559	1.22714	-0.202649	0.279864	-0.0215637	0.27738	1.25188	0.344193	-0.208775	1.15662	0.0409458	0.0909864	0.365742	0.489905	0.0711251	0.527444	0.28425	1.29748	1.95289	-1.89421	0.20624	0.975814	0.592517	0.00622386	0.956637	0.933085	0.437093	1.14105	0.756108	0.623047	0.453905	0.405735	0.61662	-0.761928	0.115243	0.66234	-0.430205	0.586882	1.29591
	P00739	HPR	>sp|P00739|HPTR_HUMAN Haptoglobin-related protein OS=Homo sapiens OX=9606 GN=HPR PE=2 SV=2	3	39004.7	0.523397	-0.132657	0.953028	-0.3535	1.14349	-0.0357864	0.564376	0.218243	-0.463002	-1.04696	0.556953	-0.631516	-1.08161	0.290212	0.940221	0.279009	1.92713	-0.783227	0.72681	1.34413	-1.12787	0.78367	1.15408	0.593332	0.759887	1.21519	-0.815167	0.596881	-1.73375	0.334716	-0.894459	0.581664	0.0831701	-1.37484	-1.16483	-0.84776	0.0501206	0.445733	0.923126	0.117811	0.509893	0.331016	-0.66988	0.252973
	P00738	HP	>sp|P00738|HPT_HUMAN Haptoglobin OS=Homo sapiens OX=9606 GN=HP PE=1 SV=1	28.8472	43321.5	0.466375	2.77922	-2.74229	-2.5288	0.157911	-0.909844	-1.98633	-0.943271	0.233893	1.45357	-1.47353	0.463522	-0.123083	-0.913588	0.756335	0.55639	1.01665	1.93586	0.848452	-2.2081	2.00848	-1.2789	0.0988793	1.70391	0.0906632	0.25061	2.49373	2.21081	-0.872456	0.585284	0.90718	-1.76585	0.3619	3.66852	0.404512	-2.54645	-0.999118	0.0403361	0.120424	-0.760738	2.13917	-0.781941	-0.624227	-1.30304
	P01591	JCHAIN	>sp|P01591|IGJ_HUMAN Immunoglobulin J chain OS=Homo sapiens OX=9606 GN=JCHAIN PE=1 SV=4	3.27468	15584.5	2.09722	2.1274	0.421246	-0.683787	1.07079	0.408049	0.799881	-0.598167	-0.717039	1.23545	-1.20016	-1.09837	-1.10316	-0.858639	-0.667447	-0.166992	0.271684	0.58983	-0.846858	-0.634188	-1.57299	1.22005	-0.0929154	0.79287	-1.56979	-0.491168	1.17355	-0.0771058	-1.27805	0.527969	-0.0793753	1.21442	-2.34074	1.5522	2.89616	0.24474	0.453273	0.894013	0.146505	1.29268	0.215865	-0.505527	1.79689	1.07912
	P0C0L4	C4A	>sp|P0C0L4|CO4A_HUMAN Complement C4-A OS=Homo sapiens OX=9606 GN=C4A PE=1 SV=2	61.3009	71634.1	3.13556	0.467322	-0.573328	-1.27982	-0.654811	0.260462	0.792801	-0.0757851	0.278179	-0.613912	0.218584	-2.18562	0.0256085	0.461674	-0.48453	-0.485339	1.54613	0.0304845	0.854721	-0.231666	0.909539	2.06827	-0.312681	0.925718	0.245754	-0.250446	1.1997	0.727583	1.71598	1.70842	0.587016	-0.693419	-1.15062	-0.147361	1.22219	-3.84805	1.27941	-0.0982663	1.09559	-1.08561	1.05135	0.013237	-0.268548	2.3833
	P35542	SAA4	>sp|P35542|SAA4_HUMAN Serum amyloid A-4 protein OS=Homo sapiens OX=9606 GN=SAA4 PE=1 SV=2	2.45882	12795.3	1.14838	-1.92103	0.0169722	-0.357015	-1.42783	0.670204	0.0163469	-0.844551	-1.39645	2.66958	0.201393	0.750781	-0.430743	1.03448	1.91171	0.533156	1.33255	-0.78183	2.37681	-1.64432	2.13832	-1.94548	0.795761	3.07241	0.105696	0.32502	0.0831671	-0.828579	1.57571	1.36866	0.98666	-0.295571	1.23737	-0.800479	1.4509	1.03776	0.610852	1.23447	-0.964065	-2.28604	-0.841667	0.48181	0.919995	1.87815
	P05156	CFI	>sp|P05156|CFAI_HUMAN Complement factor I OS=Homo sapiens OX=9606 GN=CFI PE=1 SV=2	10.3664	63445.4	0.562603	0.357467	-0.87291	0.357337	-0.124497	0.237694	0.854962	-0.346492	0.322267	0.473738	-0.27377	0.370406	0.547682	-0.596707	1.46352	0.222577	0.930831	0.475222	-0.236558	0.840086	1.12809	-0.353887	0.0126101	1.26028	-0.668939	-0.211464	1.12499	0.127437	-0.151592	0.679323	1.4329	0.138912	-0.0772563	-0.038612	1.37472	-0.43666	0.506116	0.179203	-0.21079	0.433794	0.880169	-0.358195	0.410558	0.32926
	P68871	HBB	>sp|P68871|HBB_HUMAN Hemoglobin subunit beta OS=Homo sapiens OX=9606 GN=HBB PE=1 SV=2	5.95741	15857.2	-5.38293	-9.47084	6.61654	-3.24517	-6.74521	-3.21755	-3.20071	-3.14578	-3.20287	-14.8532	-4.06275	-11.2596	-0.511799	6.0897	-1.89454	-8.96902	-5.40197	-10.2979	-4.12412	-7.40858	-3.75306	-2.09368	-3.35072	-1.16938	-7.02829	6.17698	-4.59956	-3.00534	5.05841	-7.50716	-4.5521	-2.78753	1.09514	-11.3956	-3.08697	-4.54125	-5.79964	-1.44237	-10.397	4.01806	-3.24553	6.6001	6.45057	-9.20818
	P07357	C8A	>sp|P07357|CO8A_HUMAN Complement component C8 alpha chain OS=Homo sapiens OX=9606 GN=C8A PE=1 SV=2	8.82714	61671.2	-1.13399	1.20127	-0.120322	0.0115365	-0.515635	0.134707	-0.252853	-0.344889	-0.144854	-0.0391019	-0.51986	0.481224	0.536786	-0.105477	0.202647	-0.155845	0.703298	1.35114	0.393859	-0.362797	0.667596	-0.0437554	-1.09765	-0.17056	-0.513086	-0.781243	1.5464	0.346759	0.497994	0.513323	1.60864	0.539904	0.00569823	0.6577	0.71681	-0.33485	0.677052	-0.803463	0.19158	0.135044	0.763794	-1.05933	-0.551369	0.23223
	P01871	IGHM	>sp|P01871|IGHM_HUMAN Immunoglobulin heavy constant mu OS=Homo sapiens OX=9606 GN=IGHM PE=1 SV=4	15.2434	49408.6	3.2895	4.17466	1.19594	-0.294119	-0.554739	2.09421	0.823104	-1.02466	0.162501	0.41766	-1.75208	-0.701546	-1.38309	-1.10345	-0.638144	-2.58589	-0.676845	0.651394	-1.01856	-0.209453	-0.645284	2.08778	0.119415	2.95757	-2.57296	-0.713388	1.78426	-0.186144	-3.95931	-0.765661	-2.81395	1.50442	-4.53696	2.65095	-0.673304	-0.742157	-1.08477	-1.54695	-2.4611	-1.2056	-1.09677	-0.596509	3.69241	1.92458
	P01834	IGKC	>sp|P01834|IGKC_HUMAN Immunoglobulin kappa constant OS=Homo sapiens OX=9606 GN=IGKC PE=1 SV=2	6.50794	11757.8	-1.66155	0.84325	-0.93917	0.534125	1.29592	1.33425	-0.953187	0.842531	1.8213	1.56653	0.0621694	-0.427817	0.352949	-1.17831	-0.969481	0.456877	0.271638	0.645364	-1.13277	1.77444	-0.125656	0.547762	-1.30506	-0.235467	3.29809	-0.830032	-1.53262	-0.38962	0.293415	-0.462103	1.04794	-0.455784	0.947273	0.608123	-0.769639	0.179239	-0.131334	-0.127383	2.66745	-2.10387	0.289056	-0.233892	0.631294	-0.670786
	P00734	F2	>sp|P00734|THRB_HUMAN Prothrombin OS=Homo sapiens OX=9606 GN=F2 PE=1 SV=2	23.836	65266.5	0.932949	0.914261	-0.927066	0.357788	1.00595	-0.361008	-0.454935	0.0338127	0.299414	0.942789	0.247384	1.01898	0.720131	-1.2828	0.464852	0.00536445	0.344435	0.266901	1.29292	0.920252	1.88362	0.00952525	1.50408	1.55267	-1.2837	-1.23179	1.42529	0.887544	0.65142	0.800682	0.518543	-0.198739	0.914217	0.510739	0.629041	-0.154382	1.29588	0.546405	-0.606327	0.108289	0.0886614	-0.735102	-0.232165	1.03162
	P00747	PLG	>sp|P00747|PLMN_HUMAN Plasminogen OS=Homo sapiens OX=9606 GN=PLG PE=1 SV=2	29.1015	88374.9	0.959649	0.719718	-1.01058	0.5702	1.05127	-0.371183	0.924881	-0.184434	0.19464	0.424375	0.393617	1.43073	0.597108	-0.867692	0.620765	-0.177122	-0.0640592	0.271075	0.881437	0.852645	1.82924	0.878359	1.69688	1.77267	-0.290201	-1.57311	1.52455	1.30786	-0.00472578	0.129812	1.34856	0.938965	1.5212	0.550899	1.37136	1.07136	1.16768	-0.0705732	-0.201219	-0.560058	0.53511	-1.10572	-0.124981	1.63971
	P02751	FN1	>sp|P02751|FINC_HUMAN Fibronectin OS=Homo sapiens OX=9606 GN=FN1 PE=1 SV=5	39.3358	269090	0.150375	-0.666458	-1.13265	0.806964	0.283916	0.9807	0.11602	0.539032	0.564691	0.0524911	-0.214942	-0.185564	0.602071	0.0791616	0.892065	-0.950529	0.794701	-1.15846	0.548451	2.35245	0.926163	1.26562	-1.20381	0.873304	-0.977722	-0.73636	1.83678	-1.03582	-0.180641	0.33391	-1.01075	-0.280861	0.429425	-0.0881447	0.344376	0.460712	0.530897	-0.264333	0.548275	-1.25798	-0.303856	-0.771504	0.773618	2.35725
	P00736	C1R	>sp|P00736|C1R_HUMAN Complement C1r subcomponent OS=Homo sapiens OX=9606 GN=C1R PE=1 SV=2	11.4295	78162.8	-0.214311	-0.0660163	-0.577937	0.103066	-0.154829	-0.0412938	-0.157756	0.158154	-0.0878048	-0.378281	-0.0629575	1.06489	0.453688	0.573989	0.711703	-0.0912835	-0.340517	-0.934953	0.952109	-0.315298	0.287945	0.368633	-0.0570859	0.699729	-0.073838	0.748828	-0.715663	0.60602	-0.740548	-0.769897	0.595115	-0.19928	0.817858	0.538595	0.234114	-1.41417	1.00677	-0.7717	0.0488084	-0.232936	-0.00850924	0.96515	1.13856	1.04741
	P0DOY2	IGLC2	>sp|P0DOY2|IGLC2_HUMAN Immunoglobulin lambda constant 2 OS=Homo sapiens OX=9606 GN=IGLC2 PE=1 SV=1	2.39894	11286.5	0.28248	-0.0160871	0.486704	-0.346133	1.03906	1.17931	2.6764	0.708552	0.293371	1.73946	0.932765	-0.611482	-0.746121	-1.41907	0.709071	-0.322072	-0.329932	2.25286	-1.04168	-0.560907	-0.529477	0.717521	-3.0055	-0.385654	2.7178	0.0331898	0.0134811	-0.156287	0.220194	-1.07712	0.803353	1.18795	-0.197156	-0.0948311	1.1346	1.54309	-0.313721	-1.05229	1.41468	-0.431011	0.906427	-0.841809	0.991504	0.420548
	Q8WZ42	TTN	>sp|Q8WZ42|TITIN_HUMAN Titin OS=Homo sapiens OX=9606 GN=TTN PE=1 SV=4	2.50617	3.81365e+06	1.51843	-0.822565	-1.94759	0.281238	1.6622	0.611105	-0.0032048	1.69876	-0.439174	0.804986	2.01189	0.322166	-1.03831	-1.6532	0.787489	3.41939	-1.0972	-0.447712	2.02557	2.00734	-0.832679	0.550794	-0.00982822	-0.656685	1.33912	-0.00900111	-0.963659	-0.318916	1.16099	0.469464	-0.203674	-0.0797013	-0.505673	-0.142306	-0.0625302	0.911056	1.43255	0.653233	1.8607	-0.188198	0.839586	-2.50126	-0.85118	-0.450101
	P04264	KRT1	>sp|P04264|K2C1_HUMAN Keratin, type II cytoskeletal 1 OS=Homo sapiens OX=9606 GN=KRT1 PE=1 SV=6	3.23704	65868	0.3858	0.0869572	0.766614	0.548266	0.621915	1.47067	-0.00942483		-1.50628	2.53019	0.713484	0.0277173	0.932254	-0.516654	0.761252		-1.38842	0.762654	-0.0854077	0.815245	-0.27908	3.30188	0.223058		2.73115	0.0271858	0.639822	-0.643756	0.908166	-0.18186	2.16542	-0.561444		-0.0727397	1.86332	0.990632	2.26909	2.08448	0.413243	1.25811	6.08967	0.706174
	Q9UK55	SERPINA10	>sp|Q9UK55|ZPI_HUMAN Protein Z-dependent protease inhibitor OS=Homo sapiens OX=9606 GN=SERPINA10 PE=1 SV=1	2.66667	48430.9	0.117981	0.0127985	-0.0360213	0.539494	0.30257	-0.0645282	-0.0183171	0.143683	0.397116	0.173037	0.329256	-0.382452	0.720865	0.0507454	0.998018	1.29324	0.907756	0.643628	1.42696	-0.174202	0.397245	-1.68497	-0.132768	-0.110094	0.528525	1.52896	-0.544997	2.02519	-0.281689	0.485629	-1.92809	-1.08682	-0.0138296	0.125385	-1.59209	-0.47354	0.560263	0.625763	0.527503	0.155235	-0.555613	0.526338	-0.496394	-1.35228
	P0C0L5	C4B	>sp|P0C0L5|CO4B_HUMAN Complement C4-B OS=Homo sapiens OX=9606 GN=C4B PE=1 SV=2	4.61988	71634.1	-0.0435543	0.154092	0.526061	-0.89971	-0.728437	-0.935337	0.0540804	-0.794946	-1.22099	0.750169	1.40793	-2.04479	-1.18883	0.610864	-0.00611899	-0.486917	0.156206	-0.179181	0.727615	-0.146597	-0.852313	1.46139	0.977388	-0.474886	0.669731	0.331073	0.720475	-0.0410419	1.40852	1.96688	-0.291164	-1.3118	-2.09322	-0.462941	0.476832	-2.07076	1.34539	0.402258	1.03926	-2.3805	1.75727	0.189438	-1.4836	1.30905
	P02775	PPBP	>sp|P02775|CXCL7_HUMAN Platelet basic protein OS=Homo sapiens OX=9606 GN=PPBP PE=1 SV=3	3.90323	10259.4	0.045587	0.979237	-0.86278	-0.944661	1.28884	1.51553	-1.21207	1.00855	1.57939	-1.72933	0.260936	1.96358	0.657986	-0.136629	2.45585	0.4641	-1.56101	-0.248425	-0.853318	1.96993	1.20491	0.438677	0.387242	-2.36526	-1.36229	-1.20076	2.79529	1.77567	-2.56921	0.190025	0.0996445	0.441021	0.701602	1.44034	3.077	-0.643429	-0.0307764	2.5542	-1.73724	-2.43055	1.00016	-0.366153	-1.82071	0.947727
	Q96IY4	CPB2	>sp|Q96IY4|CBPB2_HUMAN Carboxypeptidase B2 OS=Homo sapiens OX=9606 GN=CPB2 PE=1 SV=2	3.1	35777.7	0.435897	-0.921336	-0.558586	0.335561	0.410924	-0.715155	0.123539		0.420812	-0.328295	0.158078	0.0663953	-0.86283	1.3185	1.6591		0.243054	-0.424716	0.555448	1.34804	0.0540046	-0.805642	1.03675		-0.593604	0.577535	0.790286	0.347604	-0.388362	-1.22686	-0.432931	-0.325736		0.241856	-0.0190855	1.15903	0.263055	0.465678	0.503245	-0.649414	0.668633	-0.354384
	Q9NZP8	C1RL	>sp|Q9NZP8|C1RL_HUMAN Complement C1r subcomponent-like protein OS=Homo sapiens OX=9606 GN=C1RL PE=1 SV=2	2.80952	49419.3	-1.13175	1.0625	0.690952	-0.32595	0.00226177	0.305481	0.542007	-0.199503	-0.195179	0.948086	-0.49994	-0.162486	0.0711138	0.537649	1.09287	0.363343	-0.567141	0.816949	-0.110483	-0.455997	0.331504	-0.303296	0.973687	0.76873	0.121068	0.785282	0.281331	0.680999	-1.525	0.418467	0.109256	0.149992	0.845664	0.547575	-0.430716	-0.981146	-0.227421	-0.220036	-0.384607	1.42453	-0.620967	-0.204712	1.35655	0.18343
	P02743	APCS	>sp|P02743|SAMP_HUMAN Serum amyloid P-component OS=Homo sapiens OX=9606 GN=APCS PE=1 SV=2	4	23244	0.516495	1.00252	0.754085	-1.80864	1.43865	0.953794	0.264846	-0.774045	-0.188091	1.74135	-1.67662	0.769136	-0.715665	1.34736	0.390641	-1.76551	-1.22729	0.136993	-0.696412	0.968263	0.0501081	1.44925	0.745309	3.47258	-1.90837	0.0141191	2.03371	-0.00489947	1.0961	0.593846	3.64702	-0.689477	1.05281	2.68666	-0.570407	0.418068	0.23842	-1.88099	1.10795	-0.309231	0.782863	-0.0508142	1.01358	1.12655
	P02776	PF4	>sp|P02776|PLF4_HUMAN Platelet factor 4 OS=Homo sapiens OX=9606 GN=PF4 PE=1 SV=2	3	7764.21	0.295851	1.5975	-0.732819	-0.980633	0.826614	0.813438	-1.4973	0.978966	1.50168	0.335424	0.506152	1.67187	0.0261714	-0.00365732	2.0465	0.183503	-0.754349	-0.181249	-0.470229	0.894779	0.725669	0.433445	0.148548	-2.03869	-0.756416	-0.35384	1.87677	2.23674	-2.24033	0.338318	0.276631	-0.186334	1.29305	1.51642	2.34272	-0.69938	0.271829	1.64324	-1.74953	-1.60105	0.45553	0.0545267	-1.8442	1.14785
	P08697	SERPINF2	>sp|P08697|A2AP_HUMAN Alpha-2-antiplasmin OS=Homo sapiens OX=9606 GN=SERPINF2 PE=1 SV=3	8.91429	50419	-0.267717	0.328563	0.0115167	0.195817	0.13356	1.08733	0.279782	0.268638	0.0667446	0.529106	0.441481	0.1189	0.709779	-0.360926	0.292573	0.523272	0.757295	0.764674	0.137842	-0.0136602	0.551649	0.0747198	0.434419	0.62722	-0.037033	-0.698015	0.159973	1.13431	0.459256	-0.359354	0.132982	0.547398	0.763898	-0.281209	-0.585671	-0.661062	1.07407	0.123117	-0.505436	0.674959	-0.63597	0.815062	-0.246489	0.490683
	B9A064	IGLL5	>sp|B9A064|IGLL5_HUMAN Immunoglobulin lambda-like polypeptide 5 OS=Homo sapiens OX=9606 GN=IGLL5 PE=2 SV=2	3.97222	19266.6	0.0796238	2.15748	-0.654685	0.08778	-1.02462	-0.255396	0.883133	0.224529	0.839523	1.00697	-0.936516	-1.64083	-2.51824	-1.05602	-0.186098	0.053067	-1.34375	2.22026	-0.91485	1.02672	-2.6769	0.912834	-0.744709	-1.44654	1.28688	-1.29116	0.0259955	-1.1607	-0.637419	0.483593	0.480672	-1.62964	1.41274	2.81932	-0.462269	1.59489	-0.260703	0.402578	1.22734	-1.57647	0.881991	-0.253147	0.0562468	0.69527
	P02042	HBD	>sp|P02042|HBD_HUMAN Hemoglobin subunit delta OS=Homo sapiens OX=9606 GN=HBD PE=1 SV=2	11.1196	15914.2	-6.17246	-4.70348	6.40985	-3.0237	-4.32333	-2.00399	-2.3839	-2.67119	-2.72324	-5.88135	-2.93422	-5.62357	-0.483132	5.31289	-1.47611	-2.91059	-3.14161	-5.88105	-3.06396	-3.2511	-2.9073	-2.01769	-3.53358	-1.29815	-2.41515	5.40363	-4.81888	-2.60346	3.98055	-3.01333	-3.39032	-1.92779	-0.0740049	-6.14443	-2.53042	-4.46086	-4.47724	-1.16191	-5.53008	2.91016	-2.10961	6.21158	5.36351	-5.13656
	P00450	CP	>sp|P00450|CERU_HUMAN Ceruloplasmin OS=Homo sapiens OX=9606 GN=CP PE=1 SV=1	30.8694	120009	-0.20004	2.29354	-1.26956	-1.25121	1.2962	-0.430899	0.810726	-0.810796	-1.09202	0.801641	-0.293821	1.13531	-0.149126	-0.496706	1.04943	0.213178	-0.0789824	2.05798	-1.31685	0.521455	0.237614	0.33561	-0.41874	1.00279	-1.67729	-1.05873	1.77325	1.19088	-0.198268	-0.671875	0.664479	0.65034	0.792255	1.05935	0.792896	-2.12486	0.161948	-0.341402	-0.430958	-0.551505	0.17116	-0.879243	1.35713	-0.00415444
	P01042	KNG1	>sp|P01042|KNG1_HUMAN Kininogen-1 OS=Homo sapiens OX=9606 GN=KNG1 PE=1 SV=2	21.1137	69852.9	1.06825	0.372769	-1.25059	0.248684	1.36388	-0.957579	0.808121	1.05943	0.582499	0.822442	0.725605	0.265444	0.739247	-1.22643	1.56196	0.897347	0.688536	0.0968559	0.400986	0.761172	0.192165	1.04276	0.175541	0.0522373	-0.456164	-1.49452	1.43629	0.325494	-1.27767	0.310905	1.65634	-0.37654	0.0392498	0.278155	-0.0381082	1.56189	1.43599	-0.0288173	0.147719	-0.764376	0.686375	-1.43839	0.00424184	0.883992
	P32119	PRDX2	>sp|P32119|PRDX2_HUMAN Peroxiredoxin-2 OS=Homo sapiens OX=9606 GN=PRDX2 PE=1 SV=5	5.0216	21747.2	-5.38079	-4.20589	5.96455	-2.56815	-5.74364	-1.84252	-1.27304	-2.15749	-2.45189	-7.06787	-4.51219	-5.62147	-0.913904	4.13292	-1.01854	-3.39562	-1.98762	-5.24618	-3.70014	-4.77209	-2.19724	-2.05401	-2.36761	-0.565458	-2.4226	4.44714	-4.29479	-3.28294	2.53551	-2.74823	-3.00708	-1.38112	-0.184137	-3.8488	-2.25046	-2.80609	-5.47867	-0.887281	-6.32528	3.27781	-1.90185	5.58264	5.59499	-4.25066
	P01860	IGHG3	>sp|P01860|IGHG3_HUMAN Immunoglobulin heavy constant gamma 3 OS=Homo sapiens OX=9606 GN=IGHG3 PE=1 SV=2	5.33862	41260.4	-2.30602	1.66852	-0.891605	-1.59579	-0.620746	-1.28409	-0.698715	1.88876	1.42803	0.167257	-0.497086	-3.01213	2.02832	-0.556039	0.975021	-1.55101	1.03329	0.998682	-0.282081	0.725966	-3.10285	-1.24006	-1.13364	0.750197	5.2736	-1.20764	-1.6789	-2.68174	-3.73274	-1.19879	3.27871	-0.856065	-2.06722	3.76059	-1.64172	1.93551	-1.13438	0.270816	-3.10839	-4.22941	0.715498	1.05363	-0.575809	2.18314
	A0A5H1ZRS2	IGKV2D-28	>tr|A0A5H1ZRS2|A0A5H1ZRS2_HUMAN Immunoglobulin kappa variable 2D-28 OS=Homo sapiens OX=9606 GN=IGKV2D-28 PE=1 SV=1	2		-0.2719	0.138417	0.850061	1.76562	-0.0904545	0.525933	-0.583083	-0.390236	0.487981	-0.609935	0.262258	-0.906631	2.20032	0.445721	0.233236	-0.3385	0.339019	-0.440066	0.560134	0.273848	2.08669	0.170913	-0.11363	-1.31381	1.64527	0.595233	-0.327883	-0.327341	-0.389833	1.87645	-0.785947	0.558707	-0.547673	-0.774174	-0.71471	0.144544	0.0171162	0.503472	-0.0224844	1.29759	-0.231523	1.07144	0.0534824	-0.508832
	P01877	IGHA2	>sp|P01877|IGHA2_HUMAN Immunoglobulin heavy constant alpha 2 OS=Homo sapiens OX=9606 GN=IGHA2 PE=1 SV=4	3.47343	36568	0.52459	2.05416	-0.00819122	-0.0427864	-0.120931	0.0200887	-0.559397	-0.792219	-0.754526	-1.17631	-0.162896	-0.0188229	-0.350056	-0.242771	-1.83343	0.877945	-1.33315	0.534282	-1.25687	-0.102319	-1.41304	-0.223268	-1.25431	-0.679828	-0.990308	-0.124611	-0.763111	0.781988	-0.922291	0.618044	-0.904833	2.00439	0.402517	1.28248	2.05518	-0.202333	-0.688021	-1.62672	1.58612	0.367923	1.82244	0.199348	1.75902	1.19253
	P05090	APOD	>sp|P05090|APOD_HUMAN Apolipoprotein D OS=Homo sapiens OX=9606 GN=APOD PE=1 SV=1	8.49254	19290.7	-0.840442	-0.634441	-1.19511	1.49266	0.447837	-0.143145	0.36106	0.227993	-0.882966	1.5092	2.28111	2.00489	0.890612	-1.16253	-0.630394	0.486336	-1.66054	-0.784705	0.721722	-0.536465	2.26364	0.0344484	2.18633	0.39083	1.28086	-0.749673	0.221895	-0.0349574	1.32998	1.09841	-0.318686	1.28398	0.54642	-0.0739187	0.760376	-0.47478	2.45682	0.756773	0.850976	-0.746379	-0.292931	-0.102482	-0.584477	2.23281
	A0M8Q6	IGLC7	>sp|A0M8Q6|IGLC7_HUMAN Immunoglobulin lambda constant 7 OS=Homo sapiens OX=9606 GN=IGLC7 PE=1 SV=3	2.65556	11246.6	-1.03671	1.7115	-0.127429	-0.72999	0.259049	-0.118917	2.15603	1.33425	0.028325	1.04124	-0.389842	-0.859577	-1.62856	-0.467577	-1.20565	-0.126844	-0.234352	2.95951	-1.99632	0.486642	-2.13496	0.835953	-2.44606	-0.48526	1.65991	0.0602527	-0.261967	0.0612646	0.459664	-1.71095	-0.0450827	-0.746832	0.941326	0.8146	0.294667	0.830679	-0.379627	-0.937765	1.31291	-1.49161	0.953444	-0.604082	0.210406	-0.42198
	P02746	C1QB	>sp|P02746|C1QB_HUMAN Complement C1q subcomponent subunit B OS=Homo sapiens OX=9606 GN=C1QB PE=1 SV=3	2.77778	23726.8	-0.0475165	1.26078	1.12429	0.0260243	-0.602639	0.814061	-0.578688	-0.563936	1.25168	-0.284406	-0.26146	0.618055	0.353335	0.896091	-0.364248	-0.281608	0.582247	0.0240903	-0.10832	-0.584118	0.476213	-0.0234903	0.912855	1.1239	-0.0504551	0.795439	0.377261	-0.15389	-0.793379	-0.202272	0.49482	-1.00163	0.941288	1.16974	-0.354231	0.152817	0.12571	-0.281472	-0.622079	0.363957	0.0998972	0.971144	1.35739	0.555559
	P02790	HPX	>sp|P02790|HEMO_HUMAN Hemopexin OS=Homo sapiens OX=9606 GN=HPX PE=1 SV=2	18.769	49264	0.560076	0.743384	-1.59321	-0.159284	1.34689	-0.207946	-0.163108	0.538616	0.321775	1.00977	0.100395	0.713077	1.20531	-0.934795	0.640841	0.941806	0.0493858	1.16815	0.308047	0.0336667	0.570404	0.227011	0.00563689	-0.353057	-0.190492	-1.72379	1.14969	0.71352	0.395192	0.0744228	0.630123	-0.233217	0.604406	0.089287	-0.0622519	-0.0864411	1.03752	0.0508572	0.443894	0.46346	1.35804	-0.837722	-0.334036	0.417947
	P04004	VTN	>sp|P04004|VTNC_HUMAN Vitronectin OS=Homo sapiens OX=9606 GN=VTN PE=1 SV=1	10.71	52244.9	2.03392	1.46481	-1.38294	0.0354204	0.413976	0.0629436	0.93004	-0.174701	-0.423529	0.452066	-0.422587	0.674482	-0.396169	-0.433375	-0.0821729	-0.206258	0.132803	0.0361285	0.536213	-0.530941	-0.267732	0.728637	1.34359	0.842763	-1.23611	-1.65813	0.793529	0.675154	0.157914	-0.120572	0.636278	0.796547	1.15166	-0.23119	0.06895	-1.51822	0.15266	-0.918321	-0.636184	-0.199194	-0.469201	-0.704704	0.334699	1.36122
	P22352	GPX3	>sp|P22352|GPX3_HUMAN Glutathione peroxidase 3 OS=Homo sapiens OX=9606 GN=GPX3 PE=1 SV=2	2.8	23449.7	-0.118586	0.579088	1.15618	0.100959	-0.0483106	-0.0926324	-0.639834	-0.277768	0.0373362	-0.117713	0.345402	-0.0705814	0.00383702	1.17132	-0.279144	-0.0851795	0.455419	0.0947251	-0.199638	-0.350934	0.679209	0.222571	0.221335	0.764855	0.404579	1.41134	-0.258427	0.479951	-0.0280241	-0.0727481	0.0347037	-0.482	0.889362	-0.199469	0.879532	-1.23778	-0.0182827	-0.188132	0.376131	-0.0807925	-0.699171	2.15143	0.318939	0.288977
	P02654	APOC1	>sp|P02654|APOC1_HUMAN Apolipoprotein C-I OS=Homo sapiens OX=9606 GN=APOC1 PE=1 SV=1	3.46154	6626.51	-0.661044	-0.345316	0.926295	0.212726	-0.685442	0.0101443	-0.0267625	0.141229	0.254276	1.26976	-0.299332	3.20521	-1.03877	1.13689	-2.49927	-3.32772	-3.89278	0.218055	-1.52915	0.473951	-3.94033	0.99589	-0.0206185	2.93777	-0.929802	1.93685	2.52238	-2.05413	-1.85921	-2.15718	0.567593	-0.834504	0.206025	-1.72154	3.8363	1.77519	0.371312	2.51248	-0.528786	-0.616048	1.07196	0.279047	-2.72653	0.753075
	P69905	HBA1	>sp|P69905|HBA_HUMAN Hemoglobin subunit alpha OS=Homo sapiens OX=9606 GN=HBA1 PE=1 SV=2	5.76876	15116.9	-2.47889	-4.30635	6.14786	-2.08994	-10.5165	-1.4367	-2.66375	-6.82612	-1.97435	-5.29553	-3.17993	-4.07714	-0.551123	5.67407	-1.53811	-6.21796	-1.75391	-5.28706	-2.65931	-2.97164	-3.6024	-0.971231	-2.70984	-1.481	-3.15073	5.78913	-3.34176	-2.06457	3.65728	-3.68709	-2.9259	-1.87784	-0.393954	-11.367	-2.42289	-2.31788	-3.36775	-1.49412	-4.05518	2.34835	-1.79456	6.10642	5.48224	-8.32224
	P00915	CA1	>sp|P00915|CAH1_HUMAN Carbonic anhydrase 1 OS=Homo sapiens OX=9606 GN=CA1 PE=1 SV=2	4.43137	28721.3	-5.04897	-4.87251	5.13856	-2.84732	-4.92461	-3.11274	-2.06446	-2.49312	-3.95403	-6.35635	-2.03212	-6.02242	-0.971703	5.55622	-1.70576	-2.70728	-3.60451	-5.35615	-2.31375	-5.2834	-2.63536	-2.76835	-3.90249	-0.818015	-2.0221	4.01929	-4.69047	-1.95725	3.94382	-4.09223	-5.00703	-2.23168	-0.224761	-6.22123	-3.727	-5.26412	-4.59002	-0.964572	-5.78337	0.714815	-2.69915	5.55149	5.58086	-4.13201
	O75636	FCN3	>sp|O75636|FCN3_HUMAN Ficolin-3 OS=Homo sapiens OX=9606 GN=FCN3 PE=1 SV=2	3.28571	30334.5	0.86762	1.3189	-0.241177	-0.118078	0.722955	0.985622	0.888674	-0.460563	0.422887	0.0858587	-0.350007	0.160482	0.31607	1.22426	-0.457118	-0.296645	-2.00964	-0.578434	0.78893	-1.06889	-0.541787	0.6405	0.807621	0.862598	-0.106966	0.0242455	0.741211	0.12441	0.29479	0.444164	1.11599	0.580538	0.520582	1.42858	-0.231384	-1.20253	1.26892	0.122936	-0.876447	-0.510783	0.281242	0.786371	-0.263609	0.914397
	P00742	F10	>sp|P00742|FA10_HUMAN Coagulation factor X OS=Homo sapiens OX=9606 GN=F10 PE=1 SV=2	3.52675	50304	-0.129199	1.96563	-2.04166	-0.380571	0.62862	-0.0481119	1.00373	0.579194	-0.099929	1.60895	0.500224	0.77613	-0.205727	0.46209	0.993437	0.723603	0.450406	0.5637	1.16116	-0.019571	-0.386697	0.31735	1.26437	0.625002	-1.45731	0.182988	2.08779	0.424531	-0.438305	-0.108142	0.745257	-0.459432	0.978468	0.244822	0.604843	1.65214	1.16326	0.53399	-1.54046	-0.267708	0.658082	0.257415	-0.413512	1.81991
	P02774	GC	>sp|P02774|VTDB_HUMAN Vitamin D-binding protein OS=Homo sapiens OX=9606 GN=GC PE=1 SV=2	30.8867	51163.9	1.81493	-0.44621	-1.78131	0.127212	2.30953	-0.00625086	-0.136803	0.285078	-0.328371	1.01849	0.179632	1.27684	0.912665	-0.979263	1.43535	-0.29956	0.318104	-0.190451	1.77056	0.462071	1.62996	0.710648	0.252579	0.706642	-0.102472	-1.37593	0.498661	0.513695	0.206426	0.568616	0.244351	0.108997	1.10745	-0.616081	1.29116	-1.71099	1.32652	-1.37204	0.403226	0.663877	-1.05527	-1.32566	-0.0533073	0.784629
	P02656	APOC3	>sp|P02656|APOC3_HUMAN Apolipoprotein C-III OS=Homo sapiens OX=9606 GN=APOC3 PE=1 SV=1	3.54365	8759.22	-2.04121	-0.302114	0.308582	1.04904	1.48747	-1.75586	0.305715	0.46284	0.901417	1.67304	0.101729	1.05085	-2.56249	-0.231448	2.04158	-1.9223	-2.57578	-1.56626	1.32581	1.1515	0.556582	1.51245	1.57614	2.08126	-1.98185	-0.57181	2.41911	-1.21918	-1.30975	-3.40967	0.997722	-1.23162	-0.935431	-0.83823	0.960403	2.03581	0.0301276	-0.00100308	-0.72216	-2.98654	1.78329	-1.11746	1.96308	0.61285
	A0A0A0MS15	IGHV3-49	>sp|A0A0A0MS15|HV349_HUMAN Immunoglobulin heavy variable 3-49 OS=Homo sapiens OX=9606 GN=IGHV3-49 PE=3 SV=1	2.375	10926.4	-1.15559	0.235454	0.751344	0.594506	0.848159	-0.289467	2.46745	-0.822216	1.4746	1.95977	-2.12403	-0.374154	-2.01135	-0.0246496	-1.27167	0.883714	1.60751	0.0349623	-2.15332	1.86013	-1.97842	0.684848	0.496763	-2.3767	-0.0502157	0.52782	1.3912	-0.832942	-1.46058	0.93833	1.89254	-1.38858	5.03814	0.964383	0.654357	-1.02463	-0.894927	-0.992876	1.19553	-1.57559	-0.53625	0.966105	2.24633	0.60636
	P05160	F13B	>sp|P05160|F13B_HUMAN Coagulation factor XIII B chain OS=Homo sapiens OX=9606 GN=F13B PE=1 SV=3	4.49495	73158.8	0.789266	-0.160813	-0.315301	-0.672178	-0.108716	0.0275372	0.433323	0.23339	0.840757	-0.107187	0.380842	0.957956	-0.451736	-0.618886	0.774232	0.394762	0.252384	-0.141033	0.621072	0.389623	-0.814649	0.185356	0.80509	1.24883	-0.328565	-1.59082	0.540024	-0.166753	-0.120302	-0.808418	0.520983	-0.44146	0.606684	0.274448	-0.0627308	0.34317	0.0315043	0.129462	0.00646683	-0.824673	-0.0824773	0.333268	0.92985	0.773299
	P04114	APOB	>sp|P04114|APOB_HUMAN Apolipoprotein B-100 OS=Homo sapiens OX=9606 GN=APOB PE=1 SV=2	124.279	512538	-0.162181	0.430299	-0.522116	1.34373	0.21064	-0.363403	1.25001	0.0779766	1.32467	-0.187061	-0.947659	0.755722	0.20668	0.0554731	-0.429057	0.550286	-0.0855271	-1.18081	-0.704479	1.04239	0.356905	0.0816854	2.32151	0.590466	-0.342759	0.752088	1.16601	0.500161	-1.26329	-0.639577	0.390947	0.130182	-1.25288	-0.732803	0.723485	1.04591	0.608562	0.128937	1.0195	-1.18698	1.4042	0.852372	-0.706637	1.18741
	A0A0C4DH38	IGHV5-51	>sp|A0A0C4DH38|HV551_HUMAN Immunoglobulin heavy variable 5-51 OS=Homo sapiens OX=9606 GN=IGHV5-51 PE=3 SV=1	3.43478	10841.3	-0.825067	0.79932	1.0773	0.536484	-0.662587	0.405563	0.373961	0.70747	0.889211	2.0039	-0.876777	0.446035	-0.415566	0.0657389	-0.261914	-0.356693	-0.812929	1.06139	-1.13076	0.495258	-0.165398	0.50603	-0.800361	-1.21954	1.05553	-0.186909	1.30982	-0.218206	-0.271994	-0.50565	0.66584	-0.0422408	0.850986	0.770709	0.682713	1.2387	0.278761	0.231807	1.55904	-0.207318	1.99	-0.678857	1.31844	-0.765111
	P02655	APOC2	>sp|P02655|APOC2_HUMAN Apolipoprotein C-II OS=Homo sapiens OX=9606 GN=APOC2 PE=1 SV=1	2.91304	8909.38	-3.32871	0.667001	-0.135596	2.4499	1.16682	-2.40621	-1.1085	0.856547	1.44644	3.27559	-1.20035	1.60168	-2.94314	-0.292783	2.10576	-0.682492	-1.40692	-2.57074	0.268085	2.5584	0.324907	1.09662	-0.00394345	2.0626	-2.78923	-0.860467	3.62049	-1.47329	-1.4071	-3.3223	-0.226284	-2.03876	-1.20507	-4.08657	2.82618	3.06115	0.748894	1.24892	-0.136906	-4.91908	2.37197	-1.40661	0.194185	1.25426
	P07996	THBS1	>sp|P07996|TSP1_HUMAN Thrombospondin-1 OS=Homo sapiens OX=9606 GN=THBS1 PE=1 SV=2	7.69157	127414	0.282724	0.49366	-0.0934146	1.26552	-0.436615	-0.353778	-0.559406	0.640577	0.705955	-0.140989	0.299681	2.59668	0.516094	0.424017	0.0114723	-0.112337	-1.2211	-0.581981	0.225225	0.285017	0.0948502	0.327943	0.713831	-2.01164	-1.34408	-0.329034	1.68653	0.847873	-1.0015	0.593383	2.11779	-0.815391	-1.90024	1.18507	3.99374	1.75455	0.228191	-1.00525	-0.765087	0.497346	1.10155	0.00731415	-0.532855	1.32141
	P02533	KRT14	>sp|P02533|K1C14_HUMAN Keratin, type I cytoskeletal 14 OS=Homo sapiens OX=9606 GN=KRT14 PE=1 SV=4	2	51529.4	0.46621	0.317288	0.79357		-0.158589	0.634503	-0.842593	-0.111849	-0.0307215	1.0589	-0.270029	0.351045		0.241965	0.0290708	0.0177439	0.0285465	1.41533	-0.290034	0.260285		0.828469	-0.0968952	-0.178725	0.294264	0.157658	1.14586	-0.290417	0.241074		1.15269	-0.583544	-1.02324	-0.302739	0.84933	1.12261	0.16489	0.402233	-0.245195		-0.757763	0.847798	-0.329883	-0.161685
	P20851	C4BPB	>sp|P20851|C4BPB_HUMAN C4b-binding protein beta chain OS=Homo sapiens OX=9606 GN=C4BPB PE=1 SV=1	3.44444	26333.6	1.27777	0.740391	0.353992	-0.0532836	-0.00948066	0.0592866	0.525075	0.0733009	1.14791	1.03972	-0.0521242	0.70494	-0.246202	-1.00936	1.32786	0.190379	0.436033	0.365092	0.17731	0.30508	0.300404	-0.0828859	0.40802	0.289468	-0.90075	-0.250627	0.868369	0.983195	-0.331721	1.10207	0.901682	-0.179214	1.25917	1.17951	0.481343	-0.130286	0.387622	0.557467	-0.746567	0.481138	1.12728	0.270858	1.16757	0.575965
	P02749	APOH	>sp|P02749|APOH_HUMAN Beta-2-glycoprotein 1 OS=Homo sapiens OX=9606 GN=APOH PE=1 SV=3	9.8114	36230.6	-0.871672	0.565421	-2.57731	1.76465	1.21906	-0.424102	0.603906	1.24657	-0.0598065	1.35551	0.0686067	-2.74425	-0.23459	-2.27569	2.53918	1.56751	-0.239838	0.393385	0.21994	1.87517	0.89682	-0.078057	-0.532069	-2.55695	0.0424322	-2.92101	2.65194	-0.0766165	0.624026	-2.92863	1.82985	-3.80408	-0.573377	-0.124052	1.53262	1.8614	1.67276	0.429181	1.22436	-0.244082	-0.543265	-2.36224	0.320105	0.362264
	Q92954	PRG4	>sp|Q92954|PRG4_HUMAN Proteoglycan 4 OS=Homo sapiens OX=9606 GN=PRG4 PE=1 SV=3	3.18182	148224	-0.958961	0.22073	0.570507	0.0976649	-0.872518	-0.615919	-0.44735	-0.093805	0.671859	-0.118209	-0.445193	0.0107614	-0.0527007	0.803664	1.50865	0.874423	-0.0709221	-0.878501	-0.168374	2.69698	-0.239331	-0.710159	1.12724	0.52905	0.681873	-0.808547	0.338545	0.191844	-0.374903	0.505073	-0.0927975	-0.958248	-0.0684503	1.24994	-0.711263	-1.50665	-0.0168325	-0.195318	0.147223	0.540441	0.976506	0.918601	-0.277883	0.0771651
	Q96QS3	ARX	>sp|Q96QS3|ARX_HUMAN Homeobox protein ARX OS=Homo sapiens OX=9606 GN=ARX PE=1 SV=1	1	58124.3							0.955383								0.71306								-0.0321975									1.42144										-2.96381
	Q9NR77	PXMP2	>sp|Q9NR77|PXMP2_HUMAN Peroxisomal membrane protein 2 OS=Homo sapiens OX=9606 GN=PXMP2 PE=1 SV=3	1	22238							0.906926								0.569023								-0.150301									1.30491										-2.15482
	Q9P109	GCNT4	>sp|Q9P109|GCNT4_HUMAN Beta-1,3-galactosyl-O-glycosyl-glycoprotein beta-1,6-N-acetylglucosaminyltransferase 4 OS=Homo sapiens OX=9606 GN=GCNT4 PE=2 SV=1	1	53018.4							-0.65316								0.748243								2.59356									0.484633										1.25362
	Q9BXS5	AP1M1	>sp|Q9BXS5|AP1M1_HUMAN AP-1 complex subunit mu-1 OS=Homo sapiens OX=9606 GN=AP1M1 PE=1 SV=3	1	48425							0.479527								0.2191								-0.196293									0.928431										-0.432972
	Q6ZTA4	TRIM67	>sp|Q6ZTA4|TRI67_HUMAN Tripartite motif-containing protein 67 OS=Homo sapiens OX=9606 GN=TRIM67 PE=2 SV=3	1	83769.4							-1.9797								-2.65708								-2.9171									-1.25187										2.1974
	A0A087X0F5	SPG7	>tr|A0A087X0F5|A0A087X0F5_HUMAN Paraplegin (Fragment) OS=Homo sapiens OX=9606 GN=SPG7 PE=1 SV=2	1								1.36838								2.20125								-1.14476									-0.671945										0.339206
	Q3L8U1	CHD9	>sp|Q3L8U1|CHD9_HUMAN Chromodomain-helicase-DNA-binding protein 9 OS=Homo sapiens OX=9606 GN=CHD9 PE=1 SV=2	1	325819							1.54305								0.159483								0.461944									1.18533										-1.34692
	Q15848	ADIPOQ	>sp|Q15848|ADIPO_HUMAN Adiponectin OS=Homo sapiens OX=9606 GN=ADIPOQ PE=1 SV=1	1	24528.9							1.36365								-0.234556								-0.180755									0.18176										-1.22689
	Q7Z6B7	SRGAP1	>sp|Q7Z6B7|SRGP1_HUMAN SLIT-ROBO Rho GTPase-activating protein 1 OS=Homo sapiens OX=9606 GN=SRGAP1 PE=1 SV=1	1	124186							0.152675								0.106622								0.837819									0.139484										1.13937
	P80511	S100A12	>sp|P80511|S10AC_HUMAN Protein S100-A12 OS=Homo sapiens OX=9606 GN=S100A12 PE=1 SV=2	1	10437.5							-1.49589								-1.66982								-1.25414									-0.12686										0.837873
	A0A0G2JI40	CCHCR1	>tr|A0A0G2JI40|A0A0G2JI40_HUMAN Coiled-coil alpha-helical rod protein 1 (Fragment) OS=Homo sapiens OX=9606 GN=CCHCR1 PE=1 SV=1	1								0.337873								0.165986								0.424618									0.446885										1.03806
	P27348	YWHAQ	>sp|P27348|1433T_HUMAN 14-3-3 protein theta OS=Homo sapiens OX=9606 GN=YWHAQ PE=1 SV=1	1	27746.8							-0.481457								-0.439846								0.55816									0.0996546										2.29368
	Q9UBN4	TRPC4	>sp|Q9UBN4|TRPC4_HUMAN Short transient receptor potential channel 4 OS=Homo sapiens OX=9606 GN=TRPC4 PE=1 SV=1	1	112030							-1.50704								-0.403118								-2.31185									-0.358582										2.97975
	P63104	YWHAZ	>sp|P63104|1433Z_HUMAN 14-3-3 protein zeta/delta OS=Homo sapiens OX=9606 GN=YWHAZ PE=1 SV=1	1	27727.7							-0.0942613								-1.02979								-0.684924									0.072194										1.28535
	Q969X6	UTP4	>sp|Q969X6|UTP4_HUMAN U3 small nucleolar RNA-associated protein 4 homolog OS=Homo sapiens OX=9606 GN=UTP4 PE=1 SV=1	1	76841.4							0.270424								1.76122								0.479181									0.51075										0.999683
	P0DN79	CBSL	>sp|P0DN79|CBSL_HUMAN Cystathionine beta-synthase-like protein OS=Homo sapiens OX=9606 GN=CBSL PE=1 SV=1	1								0.259655								0.592338								0.74221									0.990979										-0.395748
	Q7RTW8	OTOA	>sp|Q7RTW8|OTOAN_HUMAN Otoancorin OS=Homo sapiens OX=9606 GN=OTOA PE=1 SV=1	1	123429							0.255684								0.644906								-0.280011									0.745181										0.236084
	Q01780-2	EXOSC10	>sp|Q01780-2|EXOSX_HUMAN Isoform 2 of Exosome component 10 OS=Homo sapiens OX=9606 GN=EXOSC10	1	100768							-0.530174								0.65941								0.482103									0.216831										0.445679
	O14607	UTY	>sp|O14607|UTY_HUMAN Histone demethylase UTY OS=Homo sapiens OX=9606 GN=UTY PE=1 SV=2	1	149453							-0.910651								-0.331883								0.0287689									0.340418										2.27272
	P00338	LDHA	>sp|P00338|LDHA_HUMAN L-lactate dehydrogenase A chain OS=Homo sapiens OX=9606 GN=LDHA PE=1 SV=2	1	36534.3							0.169318								-2.06661								-0.118439									1.47209										0.00456794
	K7EKB8	ZCCHC2	>tr|K7EKB8|K7EKB8_HUMAN Zinc finger CCHC domain-containing protein 2 (Fragment) OS=Homo sapiens OX=9606 GN=ZCCHC2 PE=1 SV=1	1								0.228993								-0.261779								0.664868									1.17972										-1.57298
	P39880-9	CUX1	>sp|P39880-9|CUX1_HUMAN Isoform 11 of Homeobox protein cut-like 1 OS=Homo sapiens OX=9606 GN=CUX1	1	164087							-4.91009								3.62203								-2.78003									-2.52964										-0.447162
	Q5KSL6	DGKK	>sp|Q5KSL6|DGKK_HUMAN Diacylglycerol kinase kappa OS=Homo sapiens OX=9606 GN=DGKK PE=1 SV=1	1	141739							0.245726								0.961906								0.441092									0.139948										0.268163
	M0R2Z9	SUGP2	>tr|M0R2Z9|M0R2Z9_HUMAN SURP and G-patch domain-containing protein 2 OS=Homo sapiens OX=9606 GN=SUGP2 PE=1 SV=1	1	121468							1.15919								0.218519								1.4318									1.08375										0.56292
	P15924	DSP	>sp|P15924|DESP_HUMAN Desmoplakin OS=Homo sapiens OX=9606 GN=DSP PE=1 SV=3	1	331569							0.953471								-0.41037								2.2307									1.54002										0.203584
	Q68CQ1	MROH7	>sp|Q68CQ1|MROH7_HUMAN Maestro heat-like repeat-containing protein family member 7 OS=Homo sapiens OX=9606 GN=MROH7 PE=2 SV=4	1	145554							-0.427048								0.171118								0.423365									-0.626619										1.13735
	Q6NSJ0	MYORG	>sp|Q6NSJ0|MYORG_HUMAN Myogenesis-regulating glycosidase OS=Homo sapiens OX=9606 GN=MYORG PE=1 SV=2	1	81035.3							0.477248								0.269136								0.789336									0.712974										0.30771
	P46934	NEDD4	>sp|P46934|NEDD4_HUMAN E3 ubiquitin-protein ligase NEDD4 OS=Homo sapiens OX=9606 GN=NEDD4 PE=1 SV=4	1	149022							-1.52932								0.481171								-0.914259									-0.448867										1.8388
	B8ZZ43	CBX3	>tr|B8ZZ43|B8ZZ43_HUMAN Chromobox homolog 3 (HP1 gamma homolog, Drosophila), isoform CRA_b OS=Homo sapiens OX=9606 GN=CBX3 PE=1 SV=1	1	11850.4							-0.132195								-0.9541								-0.00964731									0.512081										2.37179
	A0A0U1RQJ2	DST	>tr|A0A0U1RQJ2|A0A0U1RQJ2_HUMAN Dystonin OS=Homo sapiens OX=9606 GN=DST PE=1 SV=2	1	304374							2.22187								-1.21621								3.13249									-0.0670339										-0.58966
	P14543	NID1	>sp|P14543|NID1_HUMAN Nidogen-1 OS=Homo sapiens OX=9606 GN=NID1 PE=1 SV=3	1	133373							0.484432								-0.857166								0.451224									0.523294										-0.160681
	O60242	ADGRB3	>sp|O60242|AGRB3_HUMAN Adhesion G protein-coupled receptor B3 OS=Homo sapiens OX=9606 GN=ADGRB3 PE=1 SV=2	1	168601							-0.158736								-0.0877393								-0.156982									0.684084										-1.1358
	A0A087X202	EIF2D	>tr|A0A087X202|A0A087X202_HUMAN Eukaryotic translation initiation factor 2D (Fragment) OS=Homo sapiens OX=9606 GN=EIF2D PE=4 SV=1	1								0.381759								-0.613746								-0.259178									0.0127355										-0.0119936
	P26678	PLN	>sp|P26678|PPLA_HUMAN Cardiac phospholamban OS=Homo sapiens OX=9606 GN=PLN PE=1 SV=1	1	6104.39							-1.66223								2.38928								0.75287									-0.556478										1.01069
	Q6IPM2	IQCE	>sp|Q6IPM2|IQCE_HUMAN IQ domain-containing protein E OS=Homo sapiens OX=9606 GN=IQCE PE=1 SV=2	1	77250.2							-1.99703								-0.0877457								0.148493									-0.365474										-1.25605
	Q8NAE3	LINC01555	>sp|Q8NAE3|CA180_HUMAN Putative uncharacterized protein encoded by LINC01555 OS=Homo sapiens OX=9606 GN=LINC01555 PE=2 SV=1	1	13116.3							-0.373405								-0.507445								1.21599									-1.23055										-0.945144
	Q08209	PPP3CA	>sp|Q08209|PP2BA_HUMAN Serine/threonine-protein phosphatase 2B catalytic subunit alpha isoform OS=Homo sapiens OX=9606 GN=PPP3CA PE=1 SV=1	1	58519.3							0.385262								0.741566								0.848537									2.10287										0.891062
	P62333	PSMC6	>sp|P62333|PRS10_HUMAN 26S proteasome regulatory subunit 10B OS=Homo sapiens OX=9606 GN=PSMC6 PE=1 SV=1	1	44145.1							0.354753								1.6086								0.360808									0.99013										-0.921615
	Q96JJ6	JPH4	>sp|Q96JJ6|JPH4_HUMAN Junctophilin-4 OS=Homo sapiens OX=9606 GN=JPH4 PE=1 SV=2	1	65820.6							1.38783								-0.723079								0.873808									1.53392										-0.155495
	Q5SQH8-4	C6orf136	>sp|Q5SQH8-4|CF136_HUMAN Isoform 4 of Uncharacterized protein C6orf136 OS=Homo sapiens OX=9606 GN=C6orf136	1	35771.5							1.86713								-0.609602								3.46289									1.04359										0.292009
	Q96L73	NSD1	>sp|Q96L73|NSD1_HUMAN Histone-lysine N-methyltransferase, H3 lysine-36 specific OS=Homo sapiens OX=9606 GN=NSD1 PE=1 SV=1	1	296464		-0.30476								-0.742547								-0.718459									-1.49419										-0.765059
	Q3SY77	UGT3A2	>sp|Q3SY77|UD3A2_HUMAN UDP-glucuronosyltransferase 3A2 OS=Homo sapiens OX=9606 GN=UGT3A2 PE=2 SV=1	1	57230.6								3.27143								6.07439								-5.2048									-4.67204										-3.19303	-3.58898
	P54792	DVL1P1	>sp|P54792|DVLP1_HUMAN Putative segment polarity protein dishevelled homolog DVL1P1 OS=Homo sapiens OX=9606 GN=DVL1P1 PE=5 SV=1	1	73208								3.21217								3.19907								-2.89179									-2.97476										-1.03758	-1.72195
	Q8IX06	REXO1L1P	>sp|Q8IX06|GOR_HUMAN Putative exonuclease GOR OS=Homo sapiens OX=9606 GN=REXO1L1P PE=5 SV=2	1	73808.4		0.0599017								0.615468								0.179903									-0.864565										-0.50814
	Q7Z5J4	RAI1	>sp|Q7Z5J4|RAI1_HUMAN Retinoic acid-induced protein 1 OS=Homo sapiens OX=9606 GN=RAI1 PE=1 SV=2	1	203225								2.54165								2.99393								-2.8751									-0.445977										-0.390865	-0.743747
	Q9P212	PLCE1	>sp|Q9P212|PLCE1_HUMAN 1-phosphatidylinositol 4,5-bisphosphate phosphodiesterase epsilon-1 OS=Homo sapiens OX=9606 GN=PLCE1 PE=1 SV=3	1	258551								3.25742								3.12631								-3.80559									-2.83278										-0.680965	-1.72073
	Q02985	CFHR3	>sp|Q02985|FHR3_HUMAN Complement factor H-related protein 3 OS=Homo sapiens OX=9606 GN=CFHR3 PE=1 SV=2	1	35344.7		-0.768745	-2.74434	-1.2189						-2.3041	-0.631624		1.89598					0.249304	-1.04591		-1.76053				-0.750219		0.300795	-0.249747		0.833341							0.572258	1.02526		-1.04709
	Q8TBY8	PMFBP1	>sp|Q8TBY8|PMFBP_HUMAN Polyamine-modulated factor 1-binding protein 1 OS=Homo sapiens OX=9606 GN=PMFBP1 PE=1 SV=3	1	117420		-1.99309								-2.15725								-1.44534									-2.0094										-1.59832
	P13716	ALAD	>sp|P13716|HEM2_HUMAN Delta-aminolevulinic acid dehydratase OS=Homo sapiens OX=9606 GN=ALAD PE=1 SV=1	1	36271.4						1.029								1.31104								-0.960914									-1.16123				-1.94959						-1.83373
	Q05513	PRKCZ	>sp|Q05513|KPCZ_HUMAN Protein kinase C zeta type OS=Homo sapiens OX=9606 GN=PRKCZ PE=1 SV=4	1	67616.7								1.91968								2.51276								-1.29497									0.00533345										-0.712327	-0.071355
	O00308	WWP2	>sp|O00308|WWP2_HUMAN NEDD4-like E3 ubiquitin-protein ligase WWP2 OS=Homo sapiens OX=9606 GN=WWP2 PE=1 SV=2	1	98850.1		-5.54877								-7.59893								-5.97863									-6.27895										-5.06642
	Q9UK13	ZNF221	>sp|Q9UK13|ZN221_HUMAN Zinc finger protein 221 OS=Homo sapiens OX=9606 GN=ZNF221 PE=1 SV=4	1	71149.9								1.2057								1.66185								-0.222313									-0.854528										-0.947529	-0.475812
	Q9BWE0	REPIN1	>sp|Q9BWE0|REPI1_HUMAN Replication initiator 1 OS=Homo sapiens OX=9606 GN=REPIN1 PE=1 SV=1	1	63534	-0.371011		-0.315277	-0.280778					-1.45347		-1.08189		-1.97598				0.599188		-0.0581663		0.504699				-0.0262319	1.41336		2.43163		-0.756594						0.987842		1.46377		0.525883
	O95171	SCEL	>sp|O95171|SCEL_HUMAN Sciellin OS=Homo sapiens OX=9606 GN=SCEL PE=1 SV=2	1	77504.4			-3.74311								1.56815								-6.23713						-7.69318			-8.41573										-9.28662
	Q8NBR6	MINDY2	>sp|Q8NBR6|MINY2_HUMAN Ubiquitin carboxyl-terminal hydrolase MINDY-2 OS=Homo sapiens OX=9606 GN=MINDY2 PE=1 SV=2	1	67064.4								1.79031								2.09173								-1.02036									0.0509775										-0.485497	0.267171
	Q70CQ4-2	USP31	>sp|Q70CQ4-2|UBP31_HUMAN Isoform 2 of Ubiquitin carboxyl-terminal hydrolase 31 OS=Homo sapiens OX=9606 GN=USP31	1	146560								3.16326								6.06347								-3.82546									-2.31222										-0.422782	-2.90842
	P12111	COL6A3	>sp|P12111|CO6A3_HUMAN Collagen alpha-3(VI) chain OS=Homo sapiens OX=9606 GN=COL6A3 PE=1 SV=5	1	340597						0.382842								0.426656								-1.45923									-1.78404				-1.61892						-1.11423
	P35626	GRK3	>sp|P35626|ARBK2_HUMAN Beta-adrenergic receptor kinase 2 OS=Homo sapiens OX=9606 GN=GRK3 PE=1 SV=2	1	79658.3								1.50257								1.47162								-1.26357									-0.40044										-1.22748	-0.474512
	Q4UJ75	ANKRD20A4P	>sp|Q4UJ75|A20A4_HUMAN Putative ankyrin repeat domain-containing protein 20A4 OS=Homo sapiens OX=9606 GN=ANKRD20A4P PE=5 SV=1	1	94090.3		0.439869	0.638816		-0.347808	1.35522	0.654674	0.804845		1.34908	-0.0963847	0.549802		-0.209431	0.0447722	0.402634		0.874615	0.40019	-0.220866		1.27339	0.203804	0.301038	0.0687914		0.616048	-0.319751	0.260141		0.424355	0.809569	1.2731	-0.784896	0.674969		0.989776	0.0302876	-0.192816		-0.0194548	0.485352	-0.37017	0.569003
	A0A1B0GUJ8	PNMA8C	>sp|A0A1B0GUJ8|PNM8C_HUMAN Paraneoplastic antigen-like protein 8C OS=Homo sapiens OX=9606 GN=PNMA8C PE=3 SV=1	1	22858.1	1.40462	-0.578974	-0.0504653	1.4392	0.400464	1.51405	0.970954	1.04213	0.76892	0.633447	1.64006	1.17167	2.2437	-0.769288	-0.0699159	0.852542	0.413801	-0.438838	1.20175	0.443865	1.30332	1.34791	0.662245	0.0276813	-0.674368	-1.4911	0.0561348	-0.34801	-0.165131	1.20206	0.0923349	1.59599	0.715911	-0.812172	0.579515	-0.39842	2.08356	0.581938	-0.151437	-0.0228059	-0.648645	-0.714773	-0.535896	1.54879
	Q9BSJ8	ESYT1	>sp|Q9BSJ8|ESYT1_HUMAN Extended synaptotagmin-1 OS=Homo sapiens OX=9606 GN=ESYT1 PE=1 SV=1	1	122780					0.539933							-0.208739								0.799783									-1.07993					-1.11748					-0.803878
	Q8TBB6	SLC7A14	>sp|Q8TBB6|S7A14_HUMAN Probable cationic amino acid transporter OS=Homo sapiens OX=9606 GN=SLC7A14 PE=1 SV=3	1	83996.9					-2.14139							-0.369353								-1.47769									-2.08427					-0.330971					-1.30773
	Q92905	COPS5	>sp|Q92905|CSN5_HUMAN COP9 signalosome complex subunit 5 OS=Homo sapiens OX=9606 GN=COPS5 PE=1 SV=4	1	37423.7						0.65068		1.40942						0.0800486		1.56557						-0.0306218		-1.62762							-0.493613		-1.40572		-0.372745						-0.765896		-3.07436	-0.678517
	O75145	PPFIA3	>sp|O75145|LIPA3_HUMAN Liprin-alpha-3 OS=Homo sapiens OX=9606 GN=PPFIA3 PE=1 SV=3	1	133414								2.94604								5.94572								-3.71924									-2.44262										1.01674	-1.94034
	O75116	ROCK2	>sp|O75116|ROCK2_HUMAN Rho-associated protein kinase 2 OS=Homo sapiens OX=9606 GN=ROCK2 PE=1 SV=4	1	160799				2.51287									2.55573								1.58278									1.47802										-1.26129
	O43909	EXTL3	>sp|O43909|EXTL3_HUMAN Exostosin-like 3 OS=Homo sapiens OX=9606 GN=EXTL3 PE=1 SV=1	1	104682								0.72761								1.74074								-0.759253									-1.00112										-0.210168	-1.03096
	Q9NYR9	NKIRAS2	>sp|Q9NYR9|KBRS2_HUMAN NF-kappa-B inhibitor-interacting Ras-like protein 2 OS=Homo sapiens OX=9606 GN=NKIRAS2 PE=1 SV=1	1	21495			-2.46798					-4.50689			1.36136					-3.46881			-3.77871					-5.95034	-4.53222			-4.14425					-4.39458					-5.40958					-5.43142	-5.12157
	Q9UJA5	TRMT6	>sp|Q9UJA5|TRM6_HUMAN tRNA (adenine(58)-N(1))-methyltransferase non-catalytic subunit TRM6 OS=Homo sapiens OX=9606 GN=TRMT6 PE=1 SV=1	1	55764.3			0.25743								-0.94806								2.10963						1.4112			1.44307										0.787716
	P04075	ALDOA	>sp|P04075|ALDOA_HUMAN Fructose-bisphosphate aldolase A OS=Homo sapiens OX=9606 GN=ALDOA PE=1 SV=2	1.66667	39264.3			0.762262			-0.432101					0.505016			2.15472					0.247168			-0.552798			-0.762497			-0.370665			-0.171739				-1.05478			-0.252858			-1.06708
	A0A0G2JMB2	IGHA2	>tr|A0A0G2JMB2|A0A0G2JMB2_HUMAN Immunoglobulin heavy constant alpha 2 (Fragment) OS=Homo sapiens OX=9606 GN=IGHA2 PE=1 SV=1	1						-0.453119							-0.890646								-0.597502									-0.207078					-0.118645					-0.331772
	Q8WX92	NELFB	>sp|Q8WX92|NELFB_HUMAN Negative elongation factor B OS=Homo sapiens OX=9606 GN=NELFB PE=1 SV=1	1	65655.4			-0.662467	-1.71457		-0.157881	-1.67278				-1.26341		-1.51274	0.446478	0.820173				1.7265		3.45146	-0.992029	0.626097		2.56442			2.68672		0.79469	-1.2359	-0.204834			0.470132			1.15617		0.253757	1.91983	-0.647417
	Q9Y281	CFL2	>sp|Q9Y281|COF2_HUMAN Cofilin-2 OS=Homo sapiens OX=9606 GN=CFL2 PE=1 SV=1	1	18593.8			-1.90077								0.000440102								-3.95777						-3.38319			-2.77847										-4.91264
	Q96RT6	CTAGE1	>sp|Q96RT6|CTGE2_HUMAN cTAGE family member 2 OS=Homo sapiens OX=9606 GN=CTAGE1 PE=1 SV=2	1	85228.3	-0.629655					-1.66293			-1.57396					-0.420171			0.240796					-0.696657				0.092509					0.855167				0.00207046	-0.143462					0.785344
	Q8N1P7	CRYBG2	>sp|Q8N1P7|CRBG2_HUMAN Beta/gamma crystallin domain-containing protein 2 OS=Homo sapiens OX=9606 GN=CRYBG2 PE=2 SV=2	1	177803			-3.82771	-0.082358							1.62973		1.82145						2.34079		2.12431				0.687943			2.19915		3.78933								2.43326		3.98415
	Q9BSW2-2	CRACR2A	>sp|Q9BSW2-2|EFC4B_HUMAN Isoform 2 of EF-hand calcium-binding domain-containing protein 4B OS=Homo sapiens OX=9606 GN=CRACR2A	1	83141.7			-1.70501								-1.31929								0.82709						-0.404678			3.68935										2.23724
	Q8NG66	NEK11	>sp|Q8NG66|NEK11_HUMAN Serine/threonine-protein kinase Nek11 OS=Homo sapiens OX=9606 GN=NEK11 PE=1 SV=2	1	74144.9	1.04751			1.44412					0.749107				1.09586				0.259804				0.628558					-0.0511845				0.869465						0.12445				-0.275602
	Q7L0X0	TRIL	>sp|Q7L0X0|TRIL_HUMAN TLR4 interactor with leucine rich repeats OS=Homo sapiens OX=9606 GN=TRIL PE=1 SV=2	1	86067.1					2.34973							0.99238								2.33163									0.523108					-0.301114					1.20944
	P46937-7	YAP1	>sp|P46937-7|YAP1_HUMAN Isoform 7 of Transcriptional coactivator YAP1 OS=Homo sapiens OX=9606 GN=YAP1	1	54427.5	-1.81387	0.23346							-1.03745	-0.616275							-1.62268	0.56217								2.03013	1.77547									0.328023	-0.965692
	H0YKM7	MAN2A2	>tr|H0YKM7|H0YKM7_HUMAN Alpha-mannosidase 2x (Fragment) OS=Homo sapiens OX=9606 GN=MAN2A2 PE=1 SV=8	1					1.19041									2.5745								1.32333									-0.827593										-1.2551
	Q13976	PRKG1	>sp|Q13976|KGP1_HUMAN cGMP-dependent protein kinase 1 OS=Homo sapiens OX=9606 GN=PRKG1 PE=1 SV=3	1	76184.9								1.05862								1.66522								-1.21424									-0.281726										0.0691025	0.388382
	A0A075B6P5	IGKV2-28	>sp|A0A075B6P5|KV228_HUMAN Immunoglobulin kappa variable 2-28 OS=Homo sapiens OX=9606 GN=IGKV2-28 PE=3 SV=1	1	10895.3	-0.00556112	0.653264	0.250495	1.14414	-0.348909	1.39751	0.502306	0.449131	1.16443	0.0687493	0.142396	-0.402572	0.913807	0.218835	-1.11646	-0.0291018	1.0755	-0.471664	1.17575	-0.191935	2.46896	1.21799	-1.74107	1.79978	2.60774	0.778288	-1.18234	0.0771949	-0.670793	0.695454	0.914203	1.42408	0.0295628	0.186977	-1.11027	0.338466	-0.00571015	0.893159	0.383098	-0.882678	-0.159287	-0.040403	0.764439	0.179617
	K7EIY1	FAM32A	>tr|K7EIY1|K7EIY1_HUMAN Protein FAM32A OS=Homo sapiens OX=9606 GN=FAM32A PE=1 SV=1	1	10978.9		-0.449544								-0.0761009								-0.657819									0.243092										-0.208196
	Q96L50	LRR1	>sp|Q96L50|LLR1_HUMAN Leucine-rich repeat protein 1 OS=Homo sapiens OX=9606 GN=LRR1 PE=1 SV=2	1	46692.7				-4.51156		0.715188		-1.52447					-2.09568	1.12972		-2.80822					-1.66745	3.2719		1.47663						1.47939	1.94491		0.594534		2.16568					-1.29904	0.0699312		-0.645846	3.15709
	Q15572-2	TAF1C	>sp|Q15572-2|TAF1C_HUMAN Isoform 2 of TATA box-binding protein-associated factor RNA polymerase I subunit C OS=Homo sapiens OX=9606 GN=TAF1C	1	95153.4				2.99787	1.2883		-0.420711	1.4266				-0.773393	2.88825		0.395114	0.854901				0.0518732	1.48387		0.451117	-0.171207					-0.707308	2.31815		0.14083	-1.37833	-1.11922					1.58919	-0.132851		0.968586	-1.1711	-0.556927
	Q15047	SETDB1	>sp|Q15047|SETB1_HUMAN Histone-lysine N-methyltransferase SETDB1 OS=Homo sapiens OX=9606 GN=SETDB1 PE=1 SV=1	1	143066					-0.166972							-0.467307								0.223697									0.301916					-0.23109					0.264263
	Q86YA3	ZGRF1	>sp|Q86YA3|ZGRF1_HUMAN Protein ZGRF1 OS=Homo sapiens OX=9606 GN=ZGRF1 PE=1 SV=3	1	236453		-0.633701								-0.166811								-0.298162									-0.703515										0.503357
	P61626	LYZ	>sp|P61626|LYSC_HUMAN Lysozyme C OS=Homo sapiens OX=9606 GN=LYZ PE=1 SV=1	1	14691.1	-1.30928		1.49376		-0.32408				-0.724139		0.0861726	0.0997334					-3.0466		-0.358769	0.0933916					-1.17316	-0.916471		-0.572333	-0.606656					0.147844		0.705376		-0.67351	-0.0568485
	P30043	BLVRB	>sp|P30043|BLVRB_HUMAN Flavin reductase (NADPH) OS=Homo sapiens OX=9606 GN=BLVRB PE=1 SV=3	2	21974.4						1.83543								2.23944								0.624844									-0.379592				-0.34652						0.101399
	P61769	B2M	>sp|P61769|B2MG_HUMAN Beta-2-microglobulin OS=Homo sapiens OX=9606 GN=B2M PE=1 SV=1	1	11723.8	-0.701917	-0.741289	-0.346485	-0.286431	-1.08169	-0.859088	-0.585269		-1.03997	-0.675983	-0.163542	-1.76183	-0.385627	0.158009	-0.658883		-0.46448	0.494314	-2.06779	-0.390692	-0.581274	0.187368	-1.49417		-0.914721	-0.607805	-0.245825	-1.23687	-0.620958	-1.22571	0.821066	-0.82546		-0.714475	-1.55399	0.0720138	-0.535846	-2.30716	0.218658	-0.101552	0.471008	-0.403195
	P01699	IGLV1-44	>sp|P01699|LV144_HUMAN Immunoglobulin lambda variable 1-44 OS=Homo sapiens OX=9606 GN=IGLV1-44 PE=1 SV=2	1	10180.8	-0.347838	-0.905244	0.261981	-0.721865	-0.592548		0.421787	-0.531449	-0.10251	-0.89686	-1.3946	-0.163451	-0.796935		0.0905839	-0.812183	0.0927108	0.188673	-1.02089	-0.273476	0.375297		0.416463	0.437795	1.19784	0.0237659	-0.143921	-0.533706	-1.68806	-0.586079		0.202545	0.353129	0.867976		-0.257462	-0.173833	-0.490278	0.949957	-1.27152		0.691935	-1.81736	-0.636102
	O95425	SVIL	>sp|O95425|SVIL_HUMAN Supervillin OS=Homo sapiens OX=9606 GN=SVIL PE=1 SV=2	1	247593		-0.430351	-0.911027	1.26197				1.30555		0.404795	0.578755		1.12328			0.987105		0.0374267	0.281618		-0.162097			-0.689073	-0.82117		0.143692	-0.452491		0.932314			1.20512				1.44439	0.327416		-0.692015			-0.0771791	1.09617
	Q9NZD8	SPG21	>sp|Q9NZD8|SPG21_HUMAN Maspardin OS=Homo sapiens OX=9606 GN=SPG21 PE=1 SV=1	1	34937.6	-0.610655			-0.236759					-1.28941				-0.0993457				0.047745				0.0263192					0.559144				0.57905						0.993548				1.60214
	A5A3E0	POTEF	>sp|A5A3E0|POTEF_HUMAN POTE ankyrin domain family member F OS=Homo sapiens OX=9606 GN=POTEF PE=1 SV=2	1.66667	121367	0.171673	0.866818	-0.158105	-1.51016	0.047884	-0.760113	0.772115	-0.695342	-0.974216	0.631265	-0.436642	0.483187	-1.22725	0.590143	-0.000363851	0.535696	-0.796398	0.202645	-0.740956	-0.219212	-0.296661	-0.567693	1.00632	0.518398	-1.15163	0.451683	0.16896	-0.237128	0.718562	0.113535	0.987641	1.0997	0.194317	1.4757	-0.959057	0.138546	-0.945459	0.528731	2.14467	-0.356843	-1.33767	0.403908	-0.00102186	0.620318
	Q86W28	NLRP8	>sp|Q86W28|NALP8_HUMAN NACHT, LRR and PYD domains-containing protein 8 OS=Homo sapiens OX=9606 GN=NLRP8 PE=2 SV=2	1	119352		-2.05241								-2.34493								-1.135									-1.30271										-2.2647
	A0A075B6K2	IGLV3-12	>sp|A0A075B6K2|LV312_HUMAN Immunoglobulin lambda variable 3-12 OS=Homo sapiens OX=9606 GN=IGLV3-12 PE=3 SV=2	1	10324.9	1.14797	1.1135	-0.562052	-1.40371		-2.74781			0.828203	-1.8544	-1.16048		-2.6565	-1.34663			0.761908	-0.261296	-0.520688		-0.0887047	-0.578126			3.45568	-0.904026	1.4636	0.732286		1.53555	0.977875				-0.063586	0.938904	-0.370707	2.46595		-0.591902	3.30448
	P17936	IGFBP3	>sp|P17936|IBP3_HUMAN Insulin-like growth factor-binding protein 3 OS=Homo sapiens OX=9606 GN=IGFBP3 PE=1 SV=2	1.25	28731		-0.302085	1.22212	0.285924	0.960925	-0.730669	0.956287	1.44364		0.677469	0.554041	0.678339	-0.14508	2.00993	-1.00282	1.99263		0.319617	1.23757	0.523258	0.323599	-0.174214	1.80292	-1.03406	-0.672988		0.646912	-0.990122	0.834034	0.0941479	-0.588546	-0.937125	-0.346864	-1.16442	-0.430492		0.433126	-0.92269	-0.170462	0.577226	-1.36569	0.108412	-0.00573648	-0.537008
	A0A0A0MT36	IGKV6D-21	>sp|A0A0A0MT36|KVD21_HUMAN Immunoglobulin kappa variable 6D-21 OS=Homo sapiens OX=9606 GN=IGKV6D-21 PE=3 SV=1	1	10279.1			0.776398								-0.399203								-0.284753						1.20614			0.0454239										-0.747222
	Q8TCU6	PREX1	>sp|Q8TCU6|PREX1_HUMAN Phosphatidylinositol 3,4,5-trisphosphate-dependent Rac exchanger 1 protein OS=Homo sapiens OX=9606 GN=PREX1 PE=1 SV=3	1	186085			0.276254								0.443641								0.344745						1.02214			0.802405										0.482205
	Q8WXE0	CASKIN2	>sp|Q8WXE0|CSKI2_HUMAN Caskin-2 OS=Homo sapiens OX=9606 GN=CASKIN2 PE=1 SV=2	1	126705						-0.581993								1.53492								-0.899411									-0.212041				-0.505603						-0.570249
	Q96JM4	LRRIQ1	>sp|Q96JM4|LRIQ1_HUMAN Leucine-rich repeat and IQ domain-containing protein 1 OS=Homo sapiens OX=9606 GN=LRRIQ1 PE=2 SV=3	1	199176		-3.19295								-5.0448								-3.52269									-2.51854										-3.10119
	Q9P273	TENM3	>sp|Q9P273|TEN3_HUMAN Teneurin-3 OS=Homo sapiens OX=9606 GN=TENM3 PE=1 SV=3	1	300760						-1.58063	-2.04755							-0.353456	1.73287							-0.864616	0.231791								0.331553	0.478082			0.1568						0.363155	0.557746
	Q8IZU9	KIRREL3	>sp|Q8IZU9|KIRR3_HUMAN Kin of IRRE-like protein 3 OS=Homo sapiens OX=9606 GN=KIRREL3 PE=1 SV=1	1	82697.8	2.06328		-1.89123	-0.0681611	-0.762212		-0.105903	0.47857	-3.40886		-0.486312	-2.36871	0.988534		-2.43315	-1.12491	-2.91344		-1.8306	-1.79594	-3.03342		-1.67444	-0.938358	1.80895	-3.40517		1.35223	-2.80165	1.51213		0.128759	-2.40177	-2.46725		1.82282		1.30544	-0.499992	2.11084		-2.93179	-1.72105	1.31303
	P01602	IGKV1-5	>sp|P01602|KV105_HUMAN Immunoglobulin kappa variable 1-5 OS=Homo sapiens OX=9606 GN=IGKV1-5 PE=1 SV=2	1	10354	-0.459315	0.977657	0.298113	1.02879	0.0586412	1.30347	0.469426		-0.652898	2.0197	0.196926	0.0271863	-0.607761	-1.19877	-0.293688		0.409665	0.780726	0.306789	0.82943	0.643719	1.75822	0.300326		1.84877	-1.03819	0.328551	0.0563736	0.0338942	-0.264354	1.36433	1.05854		1.56045	0.993956	1.53047	0.724013	0.84266	0.807688	-0.516833	0.971144	-1.26752
	Q86TZ1	TTC6	>sp|Q86TZ1|TTC6_HUMAN Tetratricopeptide repeat protein 6 OS=Homo sapiens OX=9606 GN=TTC6 PE=2 SV=1	1	59340.3				1.71692									1.8762								0.403427									1.24455										-0.540559
	Q96A33	CCDC47	>sp|Q96A33|CCD47_HUMAN Coiled-coil domain-containing protein 47 OS=Homo sapiens OX=9606 GN=CCDC47 PE=1 SV=1	1	53672.2						1.30044								1.22506								0.327796									-0.643903				-0.0577783						-1.1961
	Q6WKZ4	RAB11FIP1	>sp|Q6WKZ4|RFIP1_HUMAN Rab11 family-interacting protein 1 OS=Homo sapiens OX=9606 GN=RAB11FIP1 PE=1 SV=3	1	137083		-1.07936								-3.14146								-1.99706									-0.299406										-2.55931
	A6NKT7	RGPD3	>sp|A6NKT7|RGPD3_HUMAN RanBP2-like and GRIP domain-containing protein 3 OS=Homo sapiens OX=9606 GN=RGPD3 PE=3 SV=2	1	197364				1.70554			-5.04539	0.868614					2.42617		4.88163	4.16564					3.78617		-3.54225	-7.79104						0.982453		-3.90061	-6.13641							-2.55988		-0.380758	-3.56619	-6.74633
	A0A075B6I0	IGLV8-61	>sp|A0A075B6I0|LV861_HUMAN Immunoglobulin lambda variable 8-61 OS=Homo sapiens OX=9606 GN=IGLV8-61 PE=3 SV=7	1	10281.9	0.50717		0.584573	0.209668		1.26739	2.19071		0.059244		3.23086		-0.870803	-0.431985	-0.852578		-1.14092		-2.92148		-0.121473	1.61239	-0.975102		-0.750762	0.793364		-1.91267		-2.91326	-0.528642	0.803713			-1.40144	-0.0573879		-0.99265		0.0611433	1.18598	-1.08701
	A0A494C016	PC	>tr|A0A494C016|A0A494C016_HUMAN Pyruvate carboxylase, mitochondrial OS=Homo sapiens OX=9606 GN=PC PE=1 SV=1	1	69633.2						-1.94526	-5.38352	3.45828						-2.26355	2.97076	3.83762						-2.65635	-4.80965	-5.27135							-3.43363	-3.81146	-4.04937		-3.63187						1.79721	-2.48727	-1.60032	-3.42862
	P48681	NES	>sp|P48681|NEST_HUMAN Nestin OS=Homo sapiens OX=9606 GN=NES PE=1 SV=2	1	177332				0.77758		0.74812	0.637578						1.5218	-0.91418	-0.436164						-0.417816	1.81509	-0.0790796							-0.098515	0.959606	0.422347			0.851148					-0.508463	0.277594	-0.824084
	F5GY80	C8B	>tr|F5GY80|F5GY80_HUMAN Complement component C8 beta chain OS=Homo sapiens OX=9606 GN=C8B PE=1 SV=1	1	60001.9					-0.152668							-1.87372								-1.14264									-1.07984					-1.73833					-1.21084
	Q16775	HAGH	>sp|Q16775|GLO2_HUMAN Hydroxyacylglutathione hydrolase, mitochondrial OS=Homo sapiens OX=9606 GN=HAGH PE=1 SV=2	1	32389.5			0.626983								1.43853								2.98691						2.32793			0.68655										1.10423
	Q8TES7	FBF1	>sp|Q8TES7|FBF1_HUMAN Fas-binding factor 1 OS=Homo sapiens OX=9606 GN=FBF1 PE=1 SV=2	1	125370								1.98676								2.06685								-1.08317									0.795097										-1.25946	0.677297
	O60304	ZNF500	>sp|O60304|ZN500_HUMAN Zinc finger protein 500 OS=Homo sapiens OX=9606 GN=ZNF500 PE=1 SV=2	1	53640.7								-1.16846								-1.35575								-0.251203									0.0336918										1.64498	0.838963
	Q8TDW5	SYTL5	>sp|Q8TDW5|SYTL5_HUMAN Synaptotagmin-like protein 5 OS=Homo sapiens OX=9606 GN=SYTL5 PE=1 SV=1	1	81472.3		-0.44531								-0.885008								-0.778991									-0.249798										-0.463926
	A6NI56	CCDC154	>sp|A6NI56|CC154_HUMAN Coiled-coil domain-containing protein 154 OS=Homo sapiens OX=9606 GN=CCDC154 PE=2 SV=5	1	75361.6				3.1181									2.13679								3.86327									2.95191										0.448044
	Q86VV8	RTTN	>sp|Q86VV8|RTTN_HUMAN Rotatin OS=Homo sapiens OX=9606 GN=RTTN PE=1 SV=3	1	248470			-0.1615		-1.2019			-0.156425			0.76617	0.84871				0.158702			-1.41708	-1.22056				-1.62172	-0.879764			-0.967051	-2.80731				-0.28234	-0.963979				0.842995	-0.0951296				-0.491731	0.0950975
	Q9NVM1	EVA1B	>sp|Q9NVM1|EVA1B_HUMAN Protein eva-1 homolog B OS=Homo sapiens OX=9606 GN=EVA1B PE=1 SV=1	1	18362.2				0.587889									1.19993								0.720391									1.54722										1.21427
	Q9NR45	NANS	>sp|Q9NR45|SIAS_HUMAN Sialic acid synthase OS=Homo sapiens OX=9606 GN=NANS PE=1 SV=2	1	40150.4								-1.3324								-0.00709129								1.89275									0.440385										-0.186108	-1.11109
	Q9BY12	SCAPER	>sp|Q9BY12|SCAPE_HUMAN S phase cyclin A-associated protein in the endoplasmic reticulum OS=Homo sapiens OX=9606 GN=SCAPER PE=1 SV=2	1	158188	1.46487				-0.00911069				0.802593			0.709204					0.507838			0.493933						0.164511			-0.312917					-0.227913		-0.0115911			-0.543391
	Q8N474	SFRP1	>sp|Q8N474|SFRP1_HUMAN Secreted frizzled-related protein 1 OS=Homo sapiens OX=9606 GN=SFRP1 PE=1 SV=1	1	32516.5	0.256021	0.504418	-1.5077	-2.31611					-1.8744	-0.293078	-1.44424		-1.1183				-0.219494	0.447916	0.269997		0.139712				-0.470336	0.395708	-1.16965	3.51569		0.662514						1.11069	-1.84203	2.30316		2.88414
	J3QR68	HP	>tr|J3QR68|J3QR68_HUMAN Haptoglobin (Fragment) OS=Homo sapiens OX=9606 GN=HP PE=1 SV=1	1	43264.5						1.59587								0.58829								-0.407192									-0.00147969				0.166082						-0.0698856
	O94759	TRPM2	>sp|O94759|TRPM2_HUMAN Transient receptor potential cation channel subfamily M member 2 OS=Homo sapiens OX=9606 GN=TRPM2 PE=1 SV=2	1	171089	0.881943	-0.314641	-1.86244	0.210225	0.856687	1.51486	0.964199	0.9029	0.59977	0.36679	0.386743	1.51099	0.567235	-0.297235	-0.965429	0.582928	-0.146125	-0.418055	-0.331861	0.503198	-0.818544	2.03821	0.736021	0.305343	-1.91774	-1.31476	0.370553	-1.12038	0.773266	0.111691	-0.129145	0.690228	0.824366	-0.452097	2.06905	0.18449	1.4804	-1.00855	-0.0639924	-1.21588	0.604663	-0.880815	-0.981206	0.570534
	H0Y509	GPR137B	>tr|H0Y509|H0Y509_HUMAN Integral membrane protein GPR137B (Fragment) OS=Homo sapiens OX=9606 GN=GPR137B PE=1 SV=1	1			0.562668	-0.740946	-0.862878	-0.0868526	-0.25331	0.426789	0.371133		0.165865	-0.535856	0.374698	0.665233	-0.262718	0.962511	-0.610673		-0.152256	0.523444	0.176824	0.177732	-0.118522	0.671266	0.664384	0.247618		-0.121092	1.26199	-0.55034	-0.306005	1.01188	0.171585	1.03458	0.970096	0.26465		0.484059	0.389256	0.331204	0.193701	-0.0789221	0.237997	0.455342	0.997206
	O15230	LAMA5	>sp|O15230|LAMA5_HUMAN Laminin subunit alpha-5 OS=Homo sapiens OX=9606 GN=LAMA5 PE=1 SV=8	1	396055		-1.11903	2.08748	0.374197	-0.236235	0.514579	0.0529826	0.734772		0.595742	1.54589	-0.756902	0.743955	1.52274	0.239884	0.830863		-0.103186	0.918809	0.521442	0.244214	-0.289653	-0.462834	0.0213836	0.289287		-0.973264	-0.508962	0.545991	0.141934	-0.630304	0.0390473	-1.10611	-0.649407	0.117903		0.131733	1.24918	0.276029	1.01948	-1.35869	2.66175	-0.759598	-0.151705
	Q8NFC6	BOD1L1	>sp|Q8NFC6|BD1L1_HUMAN Biorientation of chromosomes in cell division protein 1-like 1 OS=Homo sapiens OX=9606 GN=BOD1L1 PE=1 SV=2	1	330266			1.09004								0.405847								0.274461						-0.102967			-0.190235										0.107055
	Q8WXX0	DNAH7	>sp|Q8WXX0|DYH7_HUMAN Dynein heavy chain 7, axonemal OS=Homo sapiens OX=9606 GN=DNAH7 PE=1 SV=2	1.2963	460862	0.504683	1.39583		3.03176	-0.569804			2.09326	-0.280182	0.422761		-0.246718	1.40155			2.74588	0.0542873	1.35219		-0.528151	1.84409			-2.30876		1.00632	0.985295		-1.57072	2.55861			-2.29258	-3.32869		-0.244518	-1.37882		-0.840467	1.56949			-0.590074	-0.311844
	Q9H4M9	EHD1	>sp|Q9H4M9|EHD1_HUMAN EH domain-containing protein 1 OS=Homo sapiens OX=9606 GN=EHD1 PE=1 SV=2	1	60588.7		-0.75178								-0.491903								1.25854									0.51667										0.150696
	Q96KA5	CLPTM1L	>sp|Q96KA5|CLP1L_HUMAN Cleft lip and palate transmembrane protein 1-like protein OS=Homo sapiens OX=9606 GN=CLPTM1L PE=1 SV=1	1	62189						0.398281								-1.13023								1.08752									1.41103				0.663821						1.27102
	M0QXH1	RABAC1	>tr|M0QXH1|M0QXH1_HUMAN PRA1 family protein (Fragment) OS=Homo sapiens OX=9606 GN=RABAC1 PE=1 SV=1	1									0.773395								1.1054								-0.739756									0.824006										0.908109	-0.015322
	Q96JI7	SPG11	>sp|Q96JI7|SPTCS_HUMAN Spatacsin OS=Homo sapiens OX=9606 GN=SPG11 PE=1 SV=3	1	278690	0.704492		-0.854863	1.48029	1.19982	1.76948	0.936058		1.04364		1.94032	0.00597937	1.71929	-1.80664	0.58842		1.10813		1.22198	1.09183	0.989432	0.663883	0.673808		0.590057	-0.587352		0.00378174	0.688009	1.53888	-1.26077	0.70991		-0.61685	0.953581	-0.650897		0.264057	1.19561	-0.525897	-1.07256	-1.65831
	P01709	IGLV2-8	>sp|P01709|LV208_HUMAN Immunoglobulin lambda variable 2-8 OS=Homo sapiens OX=9606 GN=IGLV2-8 PE=1 SV=2	1.25397	10346.8	-0.686336	0.247619		-0.888426		-0.625103	-0.151839	-0.682978	-0.656825	-1.06309			-1.426	0.632772	-0.886093	-0.100356	-0.841734	-0.227319			-1.22819	-0.530482	-0.00518221	-0.944083		0.741856	-0.851224			-1.94498	-1.05064	-0.207285	-1.67605		-1.36017	-0.647824	-0.710125			-0.868787	-0.888288	1.17539	0.354862	-1.48717
	Q4ZHG4	FNDC1	>sp|Q4ZHG4|FNDC1_HUMAN Fibronectin type III domain-containing protein 1 OS=Homo sapiens OX=9606 GN=FNDC1 PE=2 SV=4	1	202165				0.12892									0.567811								0.749026									-0.624731										-0.153777
	O95782	AP2A1	>sp|O95782|AP2A1_HUMAN AP-2 complex subunit alpha-1 OS=Homo sapiens OX=9606 GN=AP2A1 PE=1 SV=3	1	107478		-0.778262		0.336791	0.990953		0.274135	0.0899385		0.120305		0.834131	0.778285		1.23823	0.469172		0.119366		-0.16535	0.336341		0.199819	0.29547			-0.00280443		0.305982	0.888982		0.358128	-0.379367	0.486931			0.0934405		0.198301	1.30475		0.51363	-0.170656	0.609544
	Q7Z2R9	SSBP3-AS1	>sp|Q7Z2R9|SSAS1_HUMAN Putative uncharacterized protein SSBP3-AS1 OS=Homo sapiens OX=9606 GN=SSBP3-AS1 PE=5 SV=1	1	8833.85		-0.95493	1.84036			-0.663928				-0.858383	-1.57759			0.844713				-0.968751	-1.18942			-0.994277			-1.69563		-0.0851381	-1.89983			-1.26598				-1.49001		-0.335748	-1.95277			-1.91968
	P56192	MARS1	>sp|P56192|SYMC_HUMAN Methionine--tRNA ligase, cytoplasmic OS=Homo sapiens OX=9606 GN=MARS1 PE=1 SV=2	1	101052			0.922966								1.17677								0.0946951						0.523253			-0.469666										0.0105192
	Q5THJ4	VPS13D	>sp|Q5THJ4|VP13D_HUMAN Vacuolar protein sorting-associated protein 13D OS=Homo sapiens OX=9606 GN=VPS13D PE=1 SV=2	1	491606					-1.55516		0.20324					2.14408			1.12844					-1.78697			0.70338						-2.28187			0.728852		0.10574					-0.766342			1.03082
	A0A075B6K5	IGLV3-9	>sp|A0A075B6K5|LV39_HUMAN Immunoglobulin lambda variable 3-9 OS=Homo sapiens OX=9606 GN=IGLV3-9 PE=3 SV=1	1	10254	0.723882	0.00244891	0.322111	-0.713244	-1.63067	-1.7415	2.55898	0.636055	-0.14993	-1.59952	-1.70953	-1.51846	-2.23241	-0.58134	1.07968	-0.570303	-0.644499	-0.299574	-0.843016	-1.33011	-1.1154	0.249663	-0.774249	0.217857	3.75731	-0.171388	-0.58999	0.532749	-1.07713	0.893732	-0.500026	-0.0495381	1.07658	0.566566	0.518354	1.06407	-0.700295	-1.03138	-0.387159	-1.64789	1.12228	-0.156396	0.394439	0.478373
	Q6ZS72	PEAK3	>sp|Q6ZS72|PEAK3_HUMAN Protein PEAK3 OS=Homo sapiens OX=9606 GN=PEAK3 PE=1 SV=1	1	50477.7			1.29086								0.818309								0.752						0.31918			-0.208815										0.895941
	O60885	BRD4	>sp|O60885|BRD4_HUMAN Bromodomain-containing protein 4 OS=Homo sapiens OX=9606 GN=BRD4 PE=1 SV=2	1.22222	152124	0.766639	0.473046	-1.07151	0.566869	1.38217	0.801929	0.650096	1.19424	0.880983	1.1508	-0.179279	0.804355	0.602811	-0.892567	-0.98611	0.0852008	-0.175505	0.476325	1.16726	1.33149	-0.306351	1.10284	0.709826	-0.462383	0.0473528	-1.16673	1.15055	0.172919	2.68088	0.36524	-0.309555	0.702937	-0.113188	-0.396342	0.1947	0.482037	-2.2587	0.511311	0.260222	-0.912878	-0.511958	-1.51116	-3.84025	-1.92141
	Q9C0G6	DNAH6	>sp|Q9C0G6|DYH6_HUMAN Dynein heavy chain 6, axonemal OS=Homo sapiens OX=9606 GN=DNAH6 PE=2 SV=3	1	475679						1.22407								-0.576296								0.869865									1.15791				0.225047						0.352506
	Q9Y5Y7	LYVE1	>sp|Q9Y5Y7|LYVE1_HUMAN Lymphatic vessel endothelial hyaluronic acid receptor 1 OS=Homo sapiens OX=9606 GN=LYVE1 PE=1 SV=2	1.66667	32985.7	-0.484188			1.36255		-0.896454		2.43588	-0.123262				0.534191	-0.0558839		2.58882	-0.448251				0.112587	-0.54079		-2.5375		-0.0402992				0.304661	-1.13338		-0.962568		-0.220497	2.37908				-0.396134	-0.557036		-0.426578	0.187212
	Q86Y33	CDC20B	>sp|Q86Y33|CD20B_HUMAN Cell division cycle protein 20 homolog B OS=Homo sapiens OX=9606 GN=CDC20B PE=1 SV=3	1	57298.9		-1.67484			-1.49342					-2.17673		-1.27885						-1.67636		-1.72308							-1.74595		0.219227					-1.79339			-0.95933		-2.24364
	A1IGU5	ARHGEF37	>sp|A1IGU5|ARH37_HUMAN Rho guanine nucleotide exchange factor 37 OS=Homo sapiens OX=9606 GN=ARHGEF37 PE=2 SV=2	1	76230.9		-0.839478				1.07863		-1.58407		-1.11273				-0.307904		-1.81811		-1.46431				-0.014574		0.9131			-0.961581				-0.121788		-1.37608		1.28824		-1.2711				0.00194815		-2.23182	1.08197
	O60241	ADGRB2	>sp|O60241|AGRB2_HUMAN Adhesion G protein-coupled receptor B2 OS=Homo sapiens OX=9606 GN=ADGRB2 PE=1 SV=2	1	169095			1.07332								0.227656								0.782493						0.566361			0.738029										0.233906
	P11277	SPTB	>sp|P11277|SPTB1_HUMAN Spectrin beta chain, erythrocytic OS=Homo sapiens OX=9606 GN=SPTB PE=1 SV=5	1	246185						1.18614								0.223457								1.82821									0.326255				1.86071						0.960176
	Q9BZR8	BCL2L14	>sp|Q9BZR8|B2L14_HUMAN Apoptosis facilitator Bcl-2-like protein 14 OS=Homo sapiens OX=9606 GN=BCL2L14 PE=1 SV=1	1	36575.5	1.60392								0.347058								-0.203021									0.655491										0.818201
	E9PFZ2	CP	>tr|E9PFZ2|E9PFZ2_HUMAN Ceruloplasmin OS=Homo sapiens OX=9606 GN=CP PE=1 SV=1	1	106633	-0.566904								-0.751964								-0.618101									0.598644										-0.910543
	A0A2Q2TTZ9	IGKV1D-33	>tr|A0A2Q2TTZ9|A0A2Q2TTZ9_HUMAN Immunoglobulin kappa variable 1-33 OS=Homo sapiens OX=9606 GN=IGKV1D-33 PE=1 SV=1	1.98611		-0.221233	0.0914996	-0.0902683	-0.0665844	-0.524363	0.138314	-0.371696	-0.367426	0.0548978	0.262589	-0.86306	-0.458006	-0.0212819	0.207632	-0.743299	-0.66981	-0.873985	0.730757	-0.253521	-0.652028	0.755222	-0.346696	-0.225146	0.237992	1.07602	0.258815	0.42744	0.0328882	-0.283069	0.50797	0.552425	-0.232568	0.484764	0.570187	0.198455	0.498409	-0.673121	-0.478492	-1.03996	0.182836	-0.17581	0.0381526	0.305002	-0.565158
	Q86UP8	GTF2IRD2	>sp|Q86UP8|GTD2A_HUMAN General transcription factor II-I repeat domain-containing protein 2A OS=Homo sapiens OX=9606 GN=GTF2IRD2 PE=1 SV=3	1	107099		-3.24291	1.16288							-2.79074	4.1949							-4.24126	5.05807						1.48225		-2.63404	-1.17619									1.93795	-2.40587
	Q6ZMN8	CCNI2	>sp|Q6ZMN8|CCNI2_HUMAN Cyclin-I2 OS=Homo sapiens OX=9606 GN=CCNI2 PE=2 SV=1	1	40596	0.829562	0.415616	0.162353	0.235426	0.158358	0.305912	0.284799	-0.33383	0.799744	-0.334791	-0.750664	0.312259	0.449289	0.514327	0.278193	0.273137	1.38204	0.66937	0.796416	0.8734	0.873453	-0.254033	0.611898	1.44457	1.05396	0.584437	0.324521	1.28165	0.489442	0.765248	0.0237821	1.16576	0.637365	0.709807	0.369504	1.27649	-0.596892	0.87563	-0.00856569	1.2882	-0.424486	0.482359	-0.294574	0.302415
	H0Y5L4	C1orf167	>tr|H0Y5L4|H0Y5L4_HUMAN Uncharacterized protein C1orf167 (Fragment) OS=Homo sapiens OX=9606 GN=C1orf167 PE=1 SV=1	1		0.27703	-0.130456	-1.84036				0.494659	2.49548	2.58701	1.51705	2.27887				0.619836	3.21682	2.004	-0.46926	2.06955				-0.262015	-0.637373	1.24436	-4.40518	-0.273802	-0.699938				-0.482349	0.940139			-1.40471	2.89434	-0.276815				-3.81018	-2.51595	1.38959
	Q99996	AKAP9	>sp|Q99996|AKAP9_HUMAN A-kinase anchor protein 9 OS=Homo sapiens OX=9606 GN=AKAP9 PE=1 SV=4	1	452708								-1.06497								-1.41246								0.6175									-0.491149										0.296171	1.00018
	Q6WBX8	RAD9B	>sp|Q6WBX8|RAD9B_HUMAN Cell cycle checkpoint control protein RAD9B OS=Homo sapiens OX=9606 GN=RAD9B PE=1 SV=2	1	47800.7				0.476587									-0.897204								1.73038									1.90184										2.38245
	A0A0C4DGB6	ALB	>tr|A0A0C4DGB6|A0A0C4DGB6_HUMAN Serum albumin OS=Homo sapiens OX=9606 GN=ALB PE=1 SV=1	1	67060.3	0.126875		-0.963565		0.400147	1.52834	-0.31114	2.22904	1.37049		0.752348	2.30061		-0.404759	-1.21831	0.441438	-1.46334		-0.00134249	0.290094		0.216209	-0.321963	-0.612267	0.790355	-0.46468		0.156691	2.88989		-0.227613	1.50268	1.67522	0.235073	2.03189	-0.00356639		-0.501611	0.781239		-0.417152	-2.07237	0.386725	0.612219
	P35030	PRSS3	>sp|P35030|TRY3_HUMAN Trypsin-3 OS=Homo sapiens OX=9606 GN=PRSS3 PE=1 SV=2	1	24264	-0.19036				0.429302				0.0642866			0.448675					-0.0210713			0.740339						1.44054			1.03392					-0.165616		0.675574			0.297314
	A0A0C4DH41	IGHV4-61	>sp|A0A0C4DH41|HV461_HUMAN Immunoglobulin heavy variable 4-61 OS=Homo sapiens OX=9606 GN=IGHV4-61 PE=3 SV=1	1.22222	10749.3	-1.99728	-0.0450879	0.79461	-1.12554	-1.09919	-0.128243	-0.486739	-0.206393	0.333335	-0.6514	-1.11234	-0.534841	-2.27335	-0.359465	-0.530638	-2.78608	-1.2765	0.494104	-2.82379	0.41571	-1.78822	0.697115	-1.07867	-0.999481	0.858808	0.133166	-0.966954	-1.43023	-0.595948	-1.41724	0.421851	-0.376311	-1.29145	1.84672	-0.659233	0.676783	-0.895621	0.519961	-0.742803	-0.937722	-0.0386767	1.14619	1.33541	-0.643726
	Q8NEV8	EXPH5	>sp|Q8NEV8|EXPH5_HUMAN Exophilin-5 OS=Homo sapiens OX=9606 GN=EXPH5 PE=1 SV=3	1	222383			0.451023				0.135351	0.0517159			-0.449767				0.210158	-0.132481			0.265454				0.850248	0.662887	-0.246807			0.0590436				-0.36965	-1.25279					-0.174407				0.572769	0.222759	0.448677
	Q9BRS2	RIOK1	>sp|Q9BRS2|RIOK1_HUMAN Serine/threonine-protein kinase RIO1 OS=Homo sapiens OX=9606 GN=RIOK1 PE=1 SV=2	1	65541.7		-0.324645	-0.161466	0.766921	0.691235					-0.663959	0.951726	0.420805	0.968819					-0.24817	0.791778	0.618206	0.140493				-0.471392		-0.293434	-0.248185	0.3511	0.347199				0.408821			0.609113	0.398106	0.682291	0.366658
	Q8IZT6	ASPM	>sp|Q8IZT6|ASPM_HUMAN Abnormal spindle-like microcephaly-associated protein OS=Homo sapiens OX=9606 GN=ASPM PE=1 SV=2	1	409540		0.017709			0.912413			-2.01296		-2.21758		-2.07535				-0.612627		-1.16357		-0.0676581				0.857135			-0.801313		1.41514				-0.630104	-0.0245529			0.0294385		2.27345				2.40234	-0.646819
	Q5JV73	FRMPD3	>sp|Q5JV73|FRPD3_HUMAN FERM and PDZ domain-containing protein 3 OS=Homo sapiens OX=9606 GN=FRMPD3 PE=2 SV=2	1.5	199085	-0.579902			-1.09027		1.19524			1.2815				-0.873186	0.655076			1.09214				-1.38901	-0.558076				2.3082				-0.620715	-0.703337				0.839832	-0.989813				-0.947274	-0.59676
	P01700	IGLV1-47	>sp|P01700|LV147_HUMAN Immunoglobulin lambda variable 1-47 OS=Homo sapiens OX=9606 GN=IGLV1-47 PE=1 SV=2	1	10292.9	0.0215434	0.446065	0.177553	0.69649	-0.375188	0.461242	0.899448	0.706016	1.04999	-0.0191437	-0.335833	-0.372134	-0.418322	0.0951329	-0.299878	-0.567862	0.117898	0.713915	-0.0433604	-1.41546	0.243742	0.356889	-1.22336	0.125153	1.49102	0.552861	-0.310761	0.71752	-0.339324	0.356033	-0.357198	0.140286	-0.391285	-0.188512	0.170297	-0.202496	-0.53453	0.246381	-0.398816	0.47402	0.557275	-0.301777	-0.529965	0.0077856
	Q8IUR5	TMTC1	>sp|Q8IUR5|TMTC1_HUMAN Protein O-mannosyl-transferase TMTC1 OS=Homo sapiens OX=9606 GN=TMTC1 PE=1 SV=3	1	98783.2			1.84093								0.278583								0.314177						0.933376			0.0676992										0.453323
	Q96BN6	FAM149B1	>sp|Q96BN6|F149B_HUMAN Protein FAM149B1 OS=Homo sapiens OX=9606 GN=FAM149B1 PE=2 SV=2	1	64578.1	1.87404		-2.19544	2.30244	0.814159	1.07834	1.20131	1.63879	1.55082		3.23118	0.387352	2.85297	-0.844954	1.23672	2.27882	1.44		2.46102	1.1085	1.53354	0.469287	0.947106	-0.437034	0.400317	-1.82258		0.591986	0.130194	2.85913	-0.534605	1.17587	0.393418	-0.952354	0.771573	-0.638308		1.86047	0.762036	0.789578	-0.287211	-0.732653	-2.4815	0.992829
	P07988	SFTPB	>sp|P07988|PSPB_HUMAN Pulmonary surfactant-associated protein B OS=Homo sapiens OX=9606 GN=SFTPB PE=1 SV=3	1	8703.78			2.60894								0.149829								-0.172769						0.671543			0.254437										0.173228
	Q8N3C0	ASCC3	>sp|Q8N3C0|ASCC3_HUMAN Activating signal cointegrator 1 complex subunit 3 OS=Homo sapiens OX=9606 GN=ASCC3 PE=1 SV=3	1	251301	1.00175	-1.29435	-1.72582	2.36209	0.507271	1.09915	-0.633016	1.77536	2.56881	-0.593556	-0.888311	-0.906075	2.75243	-2.71024	0.972107	1.88	2.79285	-2.17253	3.07177	0.470756	1.577	-0.181672	-0.241932	-0.28338	1.99822	-4.3046	-1.01428	1.26173	-0.0694948	2.37026	-1.27983	0.592702	-0.750955	-1.90807	-0.42784	-0.75393	2.45153	1.0957	0.606319	-0.288698	-0.183531	-0.953584	-3.34933	-0.485591
	Q6NSI4	RADX	>sp|Q6NSI4|RADX_HUMAN RPA-related protein RADX OS=Homo sapiens OX=9606 GN=RADX PE=1 SV=2	1	97492.9	0.737108	0.831314	-0.0414558	0.31421	0.640472	0.320023	0.287267	0.347259	0.630361	-0.0464326	-0.0776347	0.775586	0.78781	0.382148	0.24262	1.12025	1.43255	0.711856	0.810904	1.34111	0.97872	-0.653726	0.130513	1.35032	-0.063642	0.116095	0.0919514	1.19471	0.689322	1.15344	0.481948	0.511015	0.588174	0.963837	0.85858	-0.437226	-0.026171	-0.207771	0.271902	0.375213	0.487711	0.177608	0.221114	0.576476
	Q96T52	IMMP2L	>sp|Q96T52|IMP2L_HUMAN Mitochondrial inner membrane protease subunit 2 OS=Homo sapiens OX=9606 GN=IMMP2L PE=2 SV=1	1	19705.4			-1.26044								2.1014								1.88026						-0.272237			-0.544941										-0.337095
	P02675	FGB	>sp|P02675|FIBB_HUMAN Fibrinogen beta chain OS=Homo sapiens OX=9606 GN=FGB PE=1 SV=2	6.0915	1568.69	-1.65457	-0.843403	-5.02919		-1.85204	-0.588179	-1.50913		-1.20065	-1.35408	-2.84534	-2.80734		-0.71612	-0.817978		-1.89041	-0.828197	-5.52272	0.0709238		-0.881445	-0.472641		-3.24423	-1.75459	-1.44281	-1.96515	-3.79319		-1.2301	-1.64624		0.626461	-0.752777	1.86867	-0.962861	-1.81385	1.63942		2.56352	0.444269
	Q8WY91	THAP4	>sp|Q8WY91|THAP4_HUMAN Peroxynitrite isomerase THAP4 OS=Homo sapiens OX=9606 GN=THAP4 PE=1 SV=2	1	62850.6		0.642574								0.722324								0.0666925									1.22317										-0.623517
	Q86V87	FAM160B2	>sp|Q86V87|F16B2_HUMAN Protein FAM160B2 OS=Homo sapiens OX=9606 GN=FAM160B2 PE=2 SV=2	1	82288.1		-0.748018								-0.582656								-0.176368									-0.920684										-0.360489
	Q9HBE1	PATZ1	>sp|Q9HBE1|PATZ1_HUMAN POZ-, AT hook-, and zinc finger-containing protein 1 OS=Homo sapiens OX=9606 GN=PATZ1 PE=1 SV=1	1	74012.6				-1.35421									-0.359145								-1.37972									0.074339										1.00825
	H0Y314	MACF1	>tr|H0Y314|H0Y314_HUMAN Microtubule-actin cross-linking factor 1, isoforms 1/2/3/5 (Fragment) OS=Homo sapiens OX=9606 GN=MACF1 PE=1 SV=1	1							0.32142								0.230857								-0.608695									-0.631309				-0.478406						-0.42637
	Q9NPF5	DMAP1	>sp|Q9NPF5|DMAP1_HUMAN DNA methyltransferase 1-associated protein 1 OS=Homo sapiens OX=9606 GN=DMAP1 PE=1 SV=1	1	52959.8			1.32637								0.0209195								-0.32233						-0.803439			-0.248214										-0.165064
	Q5H9T9	FSCB	>sp|Q5H9T9|FSCB_HUMAN Fibrous sheath CABYR-binding protein OS=Homo sapiens OX=9606 GN=FSCB PE=2 SV=3	1	87902.7						-0.452569								-0.0567603								-0.0690049									-0.0500416				-0.266317						0.0577511
	P41222	PTGDS	>sp|P41222|PTGDS_HUMAN Prostaglandin-H2 D-isomerase OS=Homo sapiens OX=9606 GN=PTGDS PE=1 SV=1	1	18686.1	-0.226932								-0.955842								-2.10848									2.7713										-0.742326
	Q9BX63-2	BRIP1	>sp|Q9BX63-2|FANCJ_HUMAN Isoform 2 of Fanconi anemia group J protein OS=Homo sapiens OX=9606 GN=BRIP1	1.4	140779	1.10326	-0.0774989	-0.0678691	0.820803	0.650192	0.173045	-0.0186152	0.968558	0.605771	0.447356	0.63718	0.520371	0.740922	-0.285535	-0.0754848	0.564029	0.198328	0.527205	0.780985	0.714855	0.467626	0.994813	-0.030045	0.57386	0.303893	0.405972	-0.49542	0.10077	0.72549	0.544475	1.30121	0.429098	1.11881	-0.210571	0.915361	1.10647	0.0675254	0.252095	0.271169	0.112784	-0.231476	0.78088	-0.130696	1.00029
	Q96JB1	DNAH8	>sp|Q96JB1|DYH8_HUMAN Dynein heavy chain 8, axonemal OS=Homo sapiens OX=9606 GN=DNAH8 PE=1 SV=2	1	514335		-0.979888				0.612626				-0.0919909				0.012583				-0.961199				-0.870173					-1.08747				-0.482196				-1.2006		-0.186601				-0.534672
	P27918	CFP	>sp|P27918|PROP_HUMAN Properdin OS=Homo sapiens OX=9606 GN=CFP PE=1 SV=2	1.5	48461.4	-0.319265	1.31507	-1.13477	0.458435	0.651261		-0.219431		0.216133	0.496685	2.13543	0.693093	0.986337		1.58672		0.144607	0.807258	-0.423686	0.384264	0.546485		0.10439		-1.86895	-0.297155	0.529775	2.21213	1.09136	-0.677422		-0.669139		1.00809		0.290981	0.0141653	-0.539974	0.163009	-0.731721		-0.431198
	Q9H347	UBQLN3	>sp|Q9H347|UBQL3_HUMAN Ubiquilin-3 OS=Homo sapiens OX=9606 GN=UBQLN3 PE=1 SV=2	1	70796.5	1.575		-0.912768				0.463755		2.20486		3.16756				1.48093		1.57501		2.95698				0.344661		0.594312	-1.67523		0.489774				1.04134				-1.43115		0.733814				-0.728475
	A4FU69	EFCAB5	>sp|A4FU69|EFCB5_HUMAN EF-hand calcium-binding domain-containing protein 5 OS=Homo sapiens OX=9606 GN=EFCAB5 PE=1 SV=3	1	173295			-0.167764								0.0416508								1.06403						0.867257			1.79463										0.467055
	Q99784	OLFM1	>sp|Q99784|NOE1_HUMAN Noelin OS=Homo sapiens OX=9606 GN=OLFM1 PE=1 SV=4	1	53667.5			1.09799								0.346794								-0.0204566						-0.131014			-0.456903										-0.701992
	Q8N960	CEP120	>sp|Q8N960|CE120_HUMAN Centrosomal protein of 120 kDa OS=Homo sapiens OX=9606 GN=CEP120 PE=1 SV=2	1	112570					1.80161							1.68037								0.368614									4.20911					1.20946					1.72732
	Q9P1Q0	VPS54	>sp|Q9P1Q0|VPS54_HUMAN Vacuolar protein sorting-associated protein 54 OS=Homo sapiens OX=9606 GN=VPS54 PE=1 SV=2	1	110519		-0.0658686	-0.446577	1.02464						0.170478	0.505999		1.15421					0.0773712	1.23404		1.6296				0.173788		0.0935102	0.743463		0.900562							0.187924	-0.285476		0.814221
	Q5VVW2	GARNL3	>sp|Q5VVW2|GARL3_HUMAN GTPase-activating Rap/Ran-GAP domain-like protein 3 OS=Homo sapiens OX=9606 GN=GARNL3 PE=2 SV=2	1	112782			-0.907268								1.68552								1.19942						-0.681837			0.0212446										-0.105603
	P13591	NCAM1	>sp|P13591|NCAM1_HUMAN Neural cell adhesion molecule 1 OS=Homo sapiens OX=9606 GN=NCAM1 PE=1 SV=3	1	92350		0.277014	-0.409883		0.587707			0.180846		0.449155	0.815715	1.36221				0.442468		0.0116285	0.186194	0.476385				0.46912	0.509958		-0.257744	0.702594	0.174231				1.22917	1.02733			0.634377	-0.529834	0.44052				0.0185595	0.576969
	H0Y916	TAPT1	>tr|H0Y916|H0Y916_HUMAN Transmembrane anterior posterior transformation protein 1 homolog (Fragment) OS=Homo sapiens OX=9606 GN=TAPT1 PE=1 SV=1	1							-2.10738								2.54681								-2.00074									-2.08463				-2.4645						-2.53184
	A0A2R8Y619	H2BE1	>sp|A0A2R8Y619|H2BE1_HUMAN Histone H2B type 2-E1 OS=Homo sapiens OX=9606 GN=H2BE1 PE=3 SV=1	1	13352				-0.469242		-0.336839							-0.86508	0.638046							-0.341008	-0.67423								-0.0902705	-0.654906				-0.886497					-0.800091	-0.866669
	P49913	CAMP	>sp|P49913|CAMP_HUMAN Cathelicidin antimicrobial peptide OS=Homo sapiens OX=9606 GN=CAMP PE=1 SV=1	1	4708.68						0.0759791								-2.06102								0.738026									0.760124				1.37524						1.20753
	O00425	IGF2BP3	>sp|O00425|IF2B3_HUMAN Insulin-like growth factor 2 mRNA-binding protein 3 OS=Homo sapiens OX=9606 GN=IGF2BP3 PE=1 SV=2	1	63665.6		-4.62082	-1.95959			0.733974	-5.85135			-5.8278	1.53847			-2.47481	-5.22523			-5.91463	-3.22271			-6.74028	1.46149		-3.98874		-4.1324	-4.69739			-7.97168	-5.60343			-7.04869		-4.89062	-5.57983			-6.97206	-2.87213
	Q5T2Q4	CCNYL2	>sp|Q5T2Q4|CCYL2_HUMAN Cyclin-Y-like protein 2 OS=Homo sapiens OX=9606 GN=CCNYL2 PE=3 SV=2	1	41251.9	0.0601261								-0.86527								0.176837									1.37389										0.722994
	P78344	EIF4G2	>sp|P78344|IF4G2_HUMAN Eukaryotic translation initiation factor 4 gamma 2 OS=Homo sapiens OX=9606 GN=EIF4G2 PE=1 SV=1	1	102297		-0.30983								-0.664676								-0.389088									-0.178876										0.0760084
	A0A0B4J1Y9	IGHV3-72	>sp|A0A0B4J1Y9|HV372_HUMAN Immunoglobulin heavy variable 3-72 OS=Homo sapiens OX=9606 GN=IGHV3-72 PE=3 SV=1	1.28571	11045.4	-0.57232	1.13252		-0.0536919	-0.253974	-0.403681		1.18168	-0.418336	0.931794		-1.06788	-2.1752	0.00689789		-0.504003	0.443114	0.557659		-0.142681	-0.376427	1.5563		1.4891		0.131469	0.575895		-0.460599	-1.01203	1.37952		-0.518855	0.246245	0.479086	0.619698	-0.437899		-0.65548	-2.15393	0.855231		-2.31255	-1.5337
	P01742	IGHV1-69	>sp|P01742|HV169_HUMAN Immunoglobulin heavy variable 1-69 OS=Homo sapiens OX=9606 GN=IGHV1-69 PE=1 SV=2	1.22222	10485.2	-3.17036	0.925152	-0.0577904	2.44938	-1.02758	0.927915	-3.50459	0.841826	-2.9735	-0.696794	0.0331272	0.325179	-4.82334	-0.00609082	-0.31265	0.813882	-1.94208	-0.0574051	0.178416	0.463118	-0.604236	2.05773	1.24678	-0.050151	-0.24728	-1.0367	-3.31538	-0.666956	1.99123	1.25712	0.180029	1.03267	-0.882023	0.175029	-3.03176	0.166146	-0.931115	-0.584878	-1.3648	-3.31574	-3.55836	-0.172145	2.06527	-0.253452
	Q8TDW4	ST7L	>sp|Q8TDW4|ST7L_HUMAN Suppressor of tumorigenicity 7 protein-like OS=Homo sapiens OX=9606 GN=ST7L PE=2 SV=1	1	64738.1	-0.644377		-1.61732	1.99214		0.911455	-0.258656		1.92015		1.11213		0.991208	-1.09239	1.92539		2.01053		2.81438		0.912223	0.243519	0.688295		1.9876	0.789032		1.52535		1.44426	-1.30781	1.17744			0.0533784	-0.609462		1.14466		0.392779	0.146858	-2.95241
	P0C221	CCDC175	>sp|P0C221|CC175_HUMAN Coiled-coil domain-containing protein 175 OS=Homo sapiens OX=9606 GN=CCDC175 PE=4 SV=2	1	93567.2			-1.89018								-1.58552								-1.54732						-0.476078			0.313573										0.712278
	Q9ULW8	PADI3	>sp|Q9ULW8|PADI3_HUMAN Protein-arginine deiminase type-3 OS=Homo sapiens OX=9606 GN=PADI3 PE=1 SV=2	1	74695.2					-0.359124							0.636737								-1.19623									-0.501086					0.9269					0.10847
	P33908	MAN1A1	>sp|P33908|MA1A1_HUMAN Mannosyl-oligosaccharide 1,2-alpha-mannosidase IA OS=Homo sapiens OX=9606 GN=MAN1A1 PE=1 SV=3	1	72922.3	-0.496616	1.27946	0.536197			-1.26848			-0.715529	0.642028	-0.986316			0.145118			0.431865	1.09186	-0.195307			-1.37904			0.100372	-0.27123	0.884791	0.318233			0.926663				0.347699	-0.490925	-0.300245	-0.672654			-0.420804
	Q9HC10	OTOF	>sp|Q9HC10|OTOF_HUMAN Otoferlin OS=Homo sapiens OX=9606 GN=OTOF PE=1 SV=3	1	226610		-0.864807								-0.244632								0.570813									-0.447834										-0.548288
	Q03181	PPARD	>sp|Q03181|PPARD_HUMAN Peroxisome proliferator-activated receptor delta OS=Homo sapiens OX=9606 GN=PPARD PE=1 SV=1	1	49871.2								-0.645128								0.181306								-0.846518									-0.273842										1.07759	-1.67709
	O00716	E2F3	>sp|O00716|E2F3_HUMAN Transcription factor E2F3 OS=Homo sapiens OX=9606 GN=E2F3 PE=1 SV=1	1	49131.1			1.81579								0.562269								0.522255						0.913178			0.253256										0.031199
	O43772	SLC25A20	>sp|O43772|MCAT_HUMAN Mitochondrial carnitine/acylcarnitine carrier protein OS=Homo sapiens OX=9606 GN=SLC25A20 PE=1 SV=1	1	32791.1			1.12985	0.611253							-2.50033		0.831484						2.22811		-0.0695906				2.05934			1.44334		0.99724								1.14823		0.152746
	Q68BL7	OLFML2A	>sp|Q68BL7|OLM2A_HUMAN Olfactomedin-like protein 2A OS=Homo sapiens OX=9606 GN=OLFML2A PE=2 SV=1	1	70207								0.123301								1.21256								-0.42586									-1.31301										0.216145	-0.773935
	O14792	HS3ST1	>sp|O14792|HS3S1_HUMAN Heparan sulfate glucosamine 3-O-sulfotransferase 1 OS=Homo sapiens OX=9606 GN=HS3ST1 PE=1 SV=1	1	33765.3						-0.329985								1.13957								-0.834383									-0.88903				-0.513533						-0.82217
	Q12904	AIMP1	>sp|Q12904|AIMP1_HUMAN Aminoacyl tRNA synthase complex-interacting multifunctional protein 1 OS=Homo sapiens OX=9606 GN=AIMP1 PE=1 SV=2	1	34200.1					4.14111							7.19072								3.31441									9.25924					-1.46726					-0.49217
	P62937	PPIA	>sp|P62937|PPIA_HUMAN Peptidyl-prolyl cis-trans isomerase A OS=Homo sapiens OX=9606 GN=PPIA PE=1 SV=2	1	18000.9						-0.00562311								1.69356								-0.277656									0.0124447				-0.478457						-0.404633
	P51531	SMARCA2	>sp|P51531|SMCA2_HUMAN Probable global transcription activator SNF2L2 OS=Homo sapiens OX=9606 GN=SMARCA2 PE=1 SV=2	1	181166	0.938257	-1.22689	-2.62561	2.31421		0.518502		2.09276	1.92395	0.545984	2.68223		3.08492	-3.9265		2.30621	2.30446	-1.72925	2.58764		1.88256	-0.470015		-0.596958	0.463509	-4.25787	-0.723125	0.678991		2.58311	-1.85858		-0.444324		-0.659223	-1.30506	3.06057	0.680957		-0.827658	-0.0293682		-3.28323	0.180607
	Q92896	GLG1	>sp|Q92896|GSLG1_HUMAN Golgi apparatus protein 1 OS=Homo sapiens OX=9606 GN=GLG1 PE=1 SV=2	1	131310	0.952044					0.766447	0.105124		0.36864					0.0913347	0.118115		0.480522					-0.0148312	0.392671			-0.280325					-0.353817	0.815238			0.210382	-0.0983727					-0.631371	0.548388
	Q96A65	EXOC4	>sp|Q96A65|EXOC4_HUMAN Exocyst complex component 4 OS=Homo sapiens OX=9606 GN=EXOC4 PE=1 SV=1	1	110298	1.25477	-0.892276		-0.957577					-0.82598	0.390339			-0.646969				-0.461645	0.881115			-0.399214					1.2842	0.088478			0.141747						0.539528	0.171853			0.641533
	P11055	MYH3	>sp|P11055|MYH3_HUMAN Myosin-3 OS=Homo sapiens OX=9606 GN=MYH3 PE=1 SV=3	1.94444	223766	1.92787	-0.112879		1.55383	0.830204				1.33526	-0.0762077		1.26106	0.887261				0.571729	0.86929		0.679204	2.04895					-1.87206	0.490974		0.762813	1.53328				-0.847612		2.12665	-1.32009		0.0797077	0.572199
	P00746	CFD	>sp|P00746|CFAD_HUMAN Complement factor D OS=Homo sapiens OX=9606 GN=CFD PE=1 SV=5	1.90909	24389.5	-0.255738	0.693061	1.21774		0.00549976	-0.0680615	-0.390726	-0.0129048	0.652759	0.563624	-0.126933	0.132041		1.41597	0.284276	0.144784	0.294579	0.0689698	-0.699545	0.207231		-0.300872	-0.973861	-1.23425	-0.597101	1.07698	0.302399	-0.686957	-0.247106		-0.817528	-1.10451	-0.680289	-0.104986	-0.411163	0.136609	0.0508744	-0.123862	0.202429		0.11621	1.56886	1.36367	-0.916131
	Q8IVW1	ARL17A	>sp|Q8IVW1|ARL17_HUMAN ADP-ribosylation factor-like protein 17 OS=Homo sapiens OX=9606 GN=ARL17A PE=2 SV=2	1	19244			-0.521133								0.00642682								0.400857						1.21786			0.353643										0.791326
	O95568	METTL18	>sp|O95568|MET18_HUMAN Histidine protein methyltransferase 1 homolog OS=Homo sapiens OX=9606 GN=METTL18 PE=1 SV=1	1	42121.6	0.615703	0.410128		-0.437699	0.673373		0.623452	0.390131	0.24865	-0.91337		1.10747	0.0792452		0.0336741	0.712325	1.06866	0.768505		1.37228	0.0985506		-0.125853	0.903611		0.354725	0.55808		0.539194	0.442069		1.34349	0.922753	1.96727		0.589718	-1.16363		0.349414	0.44437		-0.260272	-0.0466656	0.785569
	P01619	IGKV3-20	>sp|P01619|KV320_HUMAN Immunoglobulin kappa variable 3-20 OS=Homo sapiens OX=9606 GN=IGKV3-20 PE=1 SV=2	1.4	10296	-0.491445	1.03093	0.955394	-0.0633338	0.513827	0.814543	-0.328212	-0.704373	0.351268	1.96155	-0.154135	-0.237054	-0.624246	0.234534	0.221333	-0.0887332	0.381197	1.1109	-0.458002	1.35943	-0.150379	1.37406	-0.157722	1.12927	1.97755	0.456531	-0.377215	-0.124774	0.749735	-0.39977	1.32521	0.182174	0.194409	1.12364	0.0952508	0.107324	-0.1156	0.268834	1.27726	-1.20407	1.24127	1.60145	0.700527	-1.14218
	P26447	S100A4	>sp|P26447|S10A4_HUMAN Protein S100-A4 OS=Homo sapiens OX=9606 GN=S100A4 PE=1 SV=1	1	11589.7	-0.90402								-1.48828								-1.78902									1.88603										-0.127735
	O75570	MTRF1	>sp|O75570|RF1M_HUMAN Peptide chain release factor 1, mitochondrial OS=Homo sapiens OX=9606 GN=MTRF1 PE=1 SV=2	1	52272.8		-0.249368	-0.958601		1.44524		0.753104	1.87067		-0.047533	1.65651	0.582063			0.837483	2.34048		-0.240374	1.20768	1.83375			-0.039916	-1.53456	-0.105965		-0.352686	-0.270112	1.03102			0.333518	0.489569	-0.466016			1.53797	-0.471846	1.10612			-2.01018	-2.32754	0.421429
	P25054	APC	>sp|P25054|APC_HUMAN Adenomatous polyposis coli protein OS=Homo sapiens OX=9606 GN=APC PE=1 SV=2	1	311324	0.0689333							-0.359444	0.0991098							-0.616697	0.0443287							0.20547		1.23461							0.499068			0.0177157							-0.0345156	-0.42325
	E9PIW9	SAMD1	>tr|E9PIW9|E9PIW9_HUMAN Atherin OS=Homo sapiens OX=9606 GN=SAMD1 PE=1 SV=1	1	46238.3			-1.63228								0.0564552								2.02942						1.0933			0.168526										-0.406003
	Q86WT1	TTC30A	>sp|Q86WT1|TT30A_HUMAN Tetratricopeptide repeat protein 30A OS=Homo sapiens OX=9606 GN=TTC30A PE=2 SV=3	1	76087.2			-0.869483	-1.10111		0.0981552		-1.63287			-0.0393935		0.414211	0.108754		-0.597627			0.927102		1.43375	-0.985711		1.49012	0.436683			2.32756		1.72946	-0.655035		-0.671161		-0.0320555			1.91521		1.64612	0.721829		-1.55059	-0.690265
	Q9H788	SH2D4A	>sp|Q9H788|SH24A_HUMAN SH2 domain-containing protein 4A OS=Homo sapiens OX=9606 GN=SH2D4A PE=1 SV=1	1	52694.2	0.714285								0.255183								-0.0488653									0.818172										0.316795
	P55263	ADK	>sp|P55263|ADK_HUMAN Adenosine kinase OS=Homo sapiens OX=9606 GN=ADK PE=1 SV=2	1	40388.6	-1.3817	-0.333017	-0.846454	1.03071	-0.982405	0.651562	0.761855		0.345317	-0.0863581	-1.0951	2.28208	1.03835	-0.783149	0.188083		-1.00266	-1.1488	0.300271	-0.411528	0.207633	-0.706245	0.652995		2.53223	0.0333074	-1.94157	0.476125	-1.5579	0.877504	6.0781e-05	0.942609		-0.486162	-0.549322	0.0341299	-0.236013	0.836062	-0.0770709	-0.256258	-1.75758	-0.380628
	Q96KP6-2	TNIP3	>sp|Q96KP6-2|TNIP3_HUMAN Isoform 2 of TNFAIP3-interacting protein 3 OS=Homo sapiens OX=9606 GN=TNIP3	1	38918.6		0.442778			1.40372			1.56926		1.4145		0.870989				2.40631		-0.447194		1.11051				-0.922586			-0.836231		1.59074				0.592019	0.118144			2.02349		1.51047				-0.489374	0.648442
	P05109	S100A8	>sp|P05109|S10A8_HUMAN Protein S100-A8 OS=Homo sapiens OX=9606 GN=S100A8 PE=1 SV=1	1	10827.6			-0.63325			-0.321478					-2.44107			0.713235					0.470918			-0.794261			-1.07362			1.41659			1.05435				-0.387639			3.18133			-0.110706
	Q86XA9	HEATR5A	>sp|Q86XA9|HTR5A_HUMAN HEAT repeat-containing protein 5A OS=Homo sapiens OX=9606 GN=HEATR5A PE=1 SV=2	1	221863						0.787465								-0.43296								-1.19391									-1.15656				-0.178585						-1.37985
	P02452	COL1A1	>sp|P02452|CO1A1_HUMAN Collagen alpha-1(I) chain OS=Homo sapiens OX=9606 GN=COL1A1 PE=1 SV=5	1	94709.4		-0.559399		-0.658492						-1.51409			-0.436383					-0.804131			-1.22236						-0.212384			-2.42518							-2.21536			-1.21598
	P03951	F11	>sp|P03951|FA11_HUMAN Coagulation factor XI OS=Homo sapiens OX=9606 GN=F11 PE=1 SV=1	1.25	41180	1.06829	0.00626112	-0.0585857	0.552021	-0.110161		0.389664	1.25376	-0.0226458	-1.1536	2.07482	1.56317	1.14053		0.337327	0.190137	-0.163894	-0.383361	1.42762	1.11136	1.0051		0.252821	0.674848	0.0963372	-0.0389831	-0.731016	0.230843	0.832685	1.45219		0.100554	1.44368	1.09115		0.855424	0.112639	-0.0246158	0.855913	0.360813		-0.372744	0.900864	0.683743
	A0A0B4J2B5	IGHV3OR16-9	>tr|A0A0B4J2B5|A0A0B4J2B5_HUMAN Immunoglobulin heavy variable 3/OR16-9 (non-functional) (Fragment) OS=Homo sapiens OX=9606 GN=IGHV3OR16-9 PE=1 SV=1	1		-0.270188	0.768237	0.330655	0.426627	0.260787	0.626733	0.533391	0.285619	0.816703	0.604024	-0.362654	-0.123989	-0.122332	0.290149	-1.18817	0.498294	0.314862	0.0287212	-0.316193	0.119302	0.278521	0.538143	-0.735155	0.550132	0.745792	0.249526	-0.382517	-0.516569	-0.198309	-0.249642	0.120936	0.272595	-0.0486895	-0.119741	-0.0069787	0.0837397	0.100866	-0.451979	0.218011	-0.395653	0.0505988	0.735392	0.564181	0.147279
	P19484	TFEB	>sp|P19484|TFEB_HUMAN Transcription factor EB OS=Homo sapiens OX=9606 GN=TFEB PE=1 SV=3	1	52831.5				1.29689		0.343344							1.07518	0.174445							1.82072	0.776333								1.44553	0.00183311				0.903363					0.774817	-0.0857209
	P0CK96	SLC35E2B	>sp|P0CK96|S352B_HUMAN Solute carrier family 35 member E2B OS=Homo sapiens OX=9606 GN=SLC35E2B PE=2 SV=1	1	43749				0.31036									0.646286								-0.150507									1.02085										0.997217
	H7C3D3	ZYX	>tr|H7C3D3|H7C3D3_HUMAN Zyxin (Fragment) OS=Homo sapiens OX=9606 GN=ZYX PE=1 SV=1	1				1.19736								0.150687								0.499974						0.417075			-0.673611										-0.255076
	P01714	IGLV3-19	>sp|P01714|LV319_HUMAN Immunoglobulin lambda variable 3-19 OS=Homo sapiens OX=9606 GN=IGLV3-19 PE=1 SV=2	1	9849.69	0.181744	-0.275462	-0.355972	-0.60393	-0.472631	0.567146	1.5699		-1.43855	1.68823	0.652032	0.201634	-1.31248	-2.25222	-0.932562		-0.364779	2.21079	-0.67463	0.693647	-2.11689	-0.15226	-0.0141916		1.31675	-0.574103	0.716167	0.334138	0.674305	-0.389716	-0.364308	0.305516		3.94619	1.03816	1.40614	0.45476	2.17763	-0.323857	-1.42797	-0.379785	-0.483781
	H0Y9Q7	CANX	>tr|H0Y9Q7|H0Y9Q7_HUMAN Calnexin (Fragment) OS=Homo sapiens OX=9606 GN=CANX PE=1 SV=1	1				1.11594								0.0729405								1.69048						0.437485			-0.0568984										0.107312
	O60674	JAK2	>sp|O60674|JAK2_HUMAN Tyrosine-protein kinase JAK2 OS=Homo sapiens OX=9606 GN=JAK2 PE=1 SV=2	1	130590		-0.0914049	0.89536			0.226302				1.09065	0.84398			-0.750685				0.641278	-1.64288			0.0823013			0.788417		-0.841581	-0.0483341			0.0294147				-1.18775		-0.155777	-0.258122			-0.523658
	A0A075B6R2	IGHV4-4	>sp|A0A075B6R2|HV404_HUMAN Immunoglobulin heavy variable 4-4 OS=Homo sapiens OX=9606 GN=IGHV4-4 PE=3 SV=2	1.64815	10531.3	-3.32696	0.406772	0.191087	-0.207968	-0.730956	0.0257224	-0.0140843	-0.126048	-1.57718	0.15112	-0.00755703	-0.575222	-0.872825	0.137184	0.20935	0.145852	0.295605	1.22697	0.217849	0.0854892	-0.853037	0.386308	-0.21353	-0.129727	0.447083	-0.111911	0.467906	-1.05781	-0.454995	-1.32398	0.077377	-0.2392	-0.163342	0.448141	-0.627437	0.0589326	0.528034	-0.0713494	-0.375629	-0.47455	0.56354	0.469281	1.26047	-0.449758
	Q12955	ANK3	>sp|Q12955|ANK3_HUMAN Ankyrin-3 OS=Homo sapiens OX=9606 GN=ANK3 PE=1 SV=3	1	480113	-0.0451062	0.134375	1.15651						-1.08021	0.400467	0.830627						1.12319	0.542272	0.776381						0.323468	0.285094	0.0475342	-0.28178								0.0689741	-0.077639	-0.843025
	Q96M60	FAM227B	>sp|Q96M60|F227B_HUMAN Protein FAM227B OS=Homo sapiens OX=9606 GN=FAM227B PE=2 SV=2	1	59917.6		-0.525764								-0.0942539								0.291892									-0.773394										0.600253
	P08709	F7	>sp|P08709|FA7_HUMAN Coagulation factor VII OS=Homo sapiens OX=9606 GN=F7 PE=1 SV=1	1	17014.7	-0.219076		0.266902			-0.312768			-0.135331		0.120631			0.939142			0.0653524		-0.118406			-0.445838			-1.33321	0.956831		-0.222931			-0.750073				-0.643267	-0.334453		-0.688256			-1.11584
	P00451	F8	>sp|P00451|FA8_HUMAN Coagulation factor VIII OS=Homo sapiens OX=9606 GN=F8 PE=1 SV=1	1	264559	1.62144								0.898188								0.796873									0.011547										0.209899
	A0A087WU08	HP	>tr|A0A087WU08|A0A087WU08_HUMAN Haptoglobin OS=Homo sapiens OX=9606 GN=HP PE=1 SV=1	1			1.61122								0.468691								0.785326									1.6279										0.595989
	P06702	S100A9	>sp|P06702|S10A9_HUMAN Protein S100-A9 OS=Homo sapiens OX=9606 GN=S100A9 PE=1 SV=1	1.57143	13233.5	-0.327824	1.58046	0.286728			-0.219616		-0.281507	-1.37646	0.159625	0.193929			0.224746		0.554996	-1.11601	1.61845	-0.611742			-0.979157		0.088767	-0.762283	0.544198	0.846855	0.194578			1.13981		-0.563231		-0.0888321	1.78273	-0.880282	1.11426			-1.47969		-0.109751	0.187618
	P52732	KIF11	>sp|P52732|KIF11_HUMAN Kinesin-like protein KIF11 OS=Homo sapiens OX=9606 GN=KIF11 PE=1 SV=2	1	119085	-0.257386								0.177741								0.170797									0.781345										0.5493
	P80723	BASP1	>sp|P80723|BASP1_HUMAN Brain acid soluble protein 1 OS=Homo sapiens OX=9606 GN=BASP1 PE=1 SV=2	1	22549								-0.371133								0.0501321								-0.298348									0.951189										0.305581	1.0996
	Q8NBP0	TTC13	>sp|Q8NBP0|TTC13_HUMAN Tetratricopeptide repeat protein 13 OS=Homo sapiens OX=9606 GN=TTC13 PE=2 SV=3	1	96751.4			-0.189051								0.274319								0.0013338						0.93462			1.97674										2.15134
	Q8IZF6-3	ADGRG4	>sp|Q8IZF6-3|AGRG4_HUMAN Isoform 3 of Adhesion G-protein coupled receptor G4 OS=Homo sapiens OX=9606 GN=ADGRG4	1	333157		-2.05909		2.50024		0.95413	-0.0316723			-0.325476			3.43146	-3.66756	1.05308			-1.91013			1.99558	-0.283627	0.725526				-1.00952			2.88798	-0.469001	1.17614			-0.774179		2.99144			-0.367911	-0.577982	-3.3838
	P01721	IGLV6-57	>sp|P01721|LV657_HUMAN Immunoglobulin lambda variable 6-57 OS=Homo sapiens OX=9606 GN=IGLV6-57 PE=1 SV=2	1	10521.8				-0.0178754									0.0194786								-0.559138									-0.703264										0.139069
	A4D1E9	GTPBP10	>sp|A4D1E9|GTPBA_HUMAN GTP-binding protein 10 OS=Homo sapiens OX=9606 GN=GTPBP10 PE=1 SV=1	1	42905.6								0.0259691								-1.0036								0.270304									0.175642										-2.04146	-1.35985
	Q8N5C7-3	DTWD1	>sp|Q8N5C7-3|DTWD1_HUMAN Isoform 3 of tRNA-uridine aminocarboxypropyltransferase 1 OS=Homo sapiens OX=9606 GN=DTWD1	1	35226				0.0480609									0.566094								-0.521332									0.554521										-0.347081
	A0A0B4J1V0	IGHV3-15	>sp|A0A0B4J1V0|HV315_HUMAN Immunoglobulin heavy variable 3-15 OS=Homo sapiens OX=9606 GN=IGHV3-15 PE=3 SV=1	1.6	10810.4	0.95787	0.687222	0.751712	0.0775182	-0.251525	0.543581	1.8494		0.00765394	1.44422	-0.38132	-1.25473	-0.846032	-0.27931	1.15554		0.25022	0.817012	-0.555082	-0.347798	0.213035	1.60752	-1.33127		1.46808	-0.17454	0.805407	-0.624187	0.279388	-0.561268	1.42569	0.907141		0.895238	-0.84361	1.05515	0.836739	0.797682	0.215441	-0.833555	3.92907	-0.0569888
	A0A0B4J1U7	IGHV6-1	>sp|A0A0B4J1U7|HV601_HUMAN Immunoglobulin heavy variable 6-1 OS=Homo sapiens OX=9606 GN=IGHV6-1 PE=3 SV=1	1	11316.6	2.1081	0.149701	1.30068	0.960361	-0.674851	0.730776	0.312633	-0.0655181	0.0132526	0.677992	0.804736	-1.45302	-1.12801	-0.254685	0.206636	-0.513341	-0.112617	0.00777588	-0.661005	-2.16829	4.14215	0.9415	0.362579	-0.285145	0.294342	0.99051	0.740488	2.3087	-1.26126	-0.11129	0.669648	2.84795	0.106752	1.56026	-0.757536	0.819022	-0.096129	-1.41904	-2.69802	-1.04251	-0.61028	0.0288439	0.77024	0.177276
	P01833	PIGR	>sp|P01833|PIGR_HUMAN Polymeric immunoglobulin receptor OS=Homo sapiens OX=9606 GN=PIGR PE=1 SV=4	1.5	81298.6	-0.14064		0.0530474	-0.503933	-0.418941		0.163484	-0.274512	-1.325		-1.06623	-1.29707	-0.237749		2.19324	-0.888112	-0.598809		-0.945595	-0.587813	-1.39033		0.859502	-0.469384	-2.26887	-0.121379		0.728644	-2.14108	-0.873713		1.07329	-0.625758	1.69184		0.661823		-0.551907	-0.520135	-0.668958		0.117144	0.8887	-0.233778
	Q9P1Y6	PHRF1	>sp|Q9P1Y6|PHRF1_HUMAN PHD and RING finger domain-containing protein 1 OS=Homo sapiens OX=9606 GN=PHRF1 PE=1 SV=3	1	178557	0.485027	-0.736474	1.69604				-0.80658		-0.76095	-0.746694	0.061145				-0.667218		0.120399	-0.561658	0.701924				-0.54624		-0.51565	1.68214	-0.81761	-0.534177				-0.576159				-0.128987	-1.11566	-0.142159				2.8858
	A0A2R8Y7D5	ST3GAL3	>tr|A0A2R8Y7D5|A0A2R8Y7D5_HUMAN CMP-N-acetylneuraminate-beta-1,4-galactoside alpha-2,3-sialyltransferase OS=Homo sapiens OX=9606 GN=ST3GAL3 PE=4 SV=1	1	11936.3			3.14355								-5.55395								-4.37418						-4.23101			-4.29935										-5.30325
	P19320	VCAM1	>sp|P19320|VCAM1_HUMAN Vascular cell adhesion protein 1 OS=Homo sapiens OX=9606 GN=VCAM1 PE=1 SV=1	1.33333	78694.9	-0.705275		-0.427152		0.314384	0.326069	-1.6312		-1.67063		0.100422	-0.139145		-0.480474	-1.01597		-2.18338		-0.441912	-1.6879		0.279315	0.526923		-0.404872	-1.32139		-1.00202	1.62825		0.464451	0.4337		-0.916877	-0.999124	0.316392		-1.67848	1.25723		-0.338452	0.0208888
	Q8N3J2	METTL4	>sp|Q8N3J2|METL4_HUMAN N(6)-adenine-specific methyltransferase METTL4 OS=Homo sapiens OX=9606 GN=METTL4 PE=1 SV=3	1	54006.7						-0.021572	-2.10381							-0.298044	-1.66543							-0.0871749	0.0620833								-0.837198	-2.25253			-0.635254						-0.181538	-1.42032
	P50748	KNTC1	>sp|P50748|KNTC1_HUMAN Kinetochore-associated protein 1 OS=Homo sapiens OX=9606 GN=KNTC1 PE=1 SV=1	1	250588			2.29985								0.0660432								-0.070667						0.130166			0.150292										0.236423
	Q9Y2G8	DNAJC16	>sp|Q9Y2G8|DJC16_HUMAN DnaJ homolog subfamily C member 16 OS=Homo sapiens OX=9606 GN=DNAJC16 PE=2 SV=3	1	87640.8								1.81766								1.30414								-0.538985									1.46518										-1.34749	0.13097
	Q8NB25	FAM184A	>sp|Q8NB25|F184A_HUMAN Protein FAM184A OS=Homo sapiens OX=9606 GN=FAM184A PE=1 SV=3	1	132883	0.436952					0.31731			2.01467					0.386725			1.64293					-0.0168493				-0.0482173					0.241506				0.972536	1.72521					1.47752
	Q68EN5	KIAA0895L	>sp|Q68EN5|K895L_HUMAN Uncharacterized protein KIAA0895-like OS=Homo sapiens OX=9606 GN=KIAA0895L PE=1 SV=1	1	53412.2			-0.467767								1.37442								0.0687364						-0.323294			-0.859563										-1.55527
	O00139	KIF2A	>sp|O00139|KIF2A_HUMAN Kinesin-like protein KIF2A OS=Homo sapiens OX=9606 GN=KIF2A PE=1 SV=3	1	79904.6				-0.430562									-0.305767								-0.0681192									0.616588										1.13921
	P22891	PROZ	>sp|P22891|PROZ_HUMAN Vitamin K-dependent protein Z OS=Homo sapiens OX=9606 GN=PROZ PE=1 SV=2	1	40338.2	-0.61385	-1.60518	-0.553978			1.13327			-0.448446	-1.48625	0.707226			-1.30302			-0.171005	-0.855304	0.683348			0.831268			-0.707575	1.80542	-0.930788	-0.600651			-0.0512015				0.308553	-0.756649	-0.505006	-0.112771			-0.00697968
	Q9BT81	SOX7	>sp|Q9BT81|SOX7_HUMAN Transcription factor SOX-7 OS=Homo sapiens OX=9606 GN=SOX7 PE=1 SV=1	1	42170.7						0.834768								0.964714								0.556227									-0.333114				0.266035						-0.538392
	A0A0B4J1X5	IGHV3-74	>sp|A0A0B4J1X5|HV374_HUMAN Immunoglobulin heavy variable 3-74 OS=Homo sapiens OX=9606 GN=IGHV3-74 PE=3 SV=1	1	10710.2	-0.194354	0.529376	0.527533	-0.0669653		0.260409			1.07728	-0.156294	0.627564		-0.977634	1.7285			0.892726	-0.370101	0.849352		-0.334295	-0.188721			1.83777	0.199725	-0.471576	-0.903398		-0.383835	-0.889561				-0.825828	0.0944562	0.372893	-0.63346		-0.695612	0.831035
	P36551	CPOX	>sp|P36551|HEM6_HUMAN Oxygen-dependent coproporphyrinogen-III oxidase, mitochondrial OS=Homo sapiens OX=9606 GN=CPOX PE=1 SV=3	1	39223.4			-0.00305117								1.13633								0.944973						-0.452681			1.77734										1.30028
	P14780	MMP9	>sp|P14780|MMP9_HUMAN Matrix metalloproteinase-9 OS=Homo sapiens OX=9606 GN=MMP9 PE=1 SV=3	1	1456.74			-0.370969								-0.897794								0.112405						-1.98394			0.147844										0.742848
	Q9H160	ING2	>sp|Q9H160|ING2_HUMAN Inhibitor of growth protein 2 OS=Homo sapiens OX=9606 GN=ING2 PE=1 SV=2	1	32787.1	0.205532	3.28617	-2.39996	-0.63788	0.525531	-0.593653	-1.31806	-1.1651	-2.1049	1.85024	-2.67506	0.0742087	-2.61185	0.478849	0.177959	-0.980216	-0.112567	2.31139	-0.508387	-1.30428	1.08673	-0.244117	0.0721887	-0.276429	1.43113	0.0289603	1.95319	2.34998	1.3586	-0.371739	1.4358	0.686261	0.139948	0.361579	1.96831	1.48821	-3.73751	1.00251	0.646104	1.20481	1.22784	-0.21837	-3.03319	-2.71064
	Q9NRC6	SPTBN5	>sp|Q9NRC6|SPTN5_HUMAN Spectrin beta chain, non-erythrocytic 5 OS=Homo sapiens OX=9606 GN=SPTBN5 PE=1 SV=2	1	416493						1.37725								-2.61608								1.47294									1.17198				1.45762						0.696671
	P08237	PFKM	>sp|P08237|PFKAM_HUMAN ATP-dependent 6-phosphofructokinase, muscle type OS=Homo sapiens OX=9606 GN=PFKM PE=1 SV=2	1	84997.4					1.04286		0.485196	0.661634				0.32693			0.687928	2.79373				1.08609			0.20721	0.33594					0.510655			0.633204	0.363018	0.0717875					0.0729446			0.889897	1.03009	0.356915
	Q9Y623	MYH4	>sp|Q9Y623|MYH4_HUMAN Myosin-4 OS=Homo sapiens OX=9606 GN=MYH4 PE=2 SV=2	1	222932			1.0214								1.02183								1.63889						-0.402573			-0.487935										-1.03005
	Q8WWM7	ATXN2L	>sp|Q8WWM7|ATX2L_HUMAN Ataxin-2-like protein OS=Homo sapiens OX=9606 GN=ATXN2L PE=1 SV=2	1	113304						-0.23413								0.475218								0.640764									2.12504				0.919036						1.04624
	P11021	HSPA5	>sp|P11021|BIP_HUMAN Endoplasmic reticulum chaperone BiP OS=Homo sapiens OX=9606 GN=HSPA5 PE=1 SV=2	1	70435.3								0.863118								1.16543								-0.485986									0.202633										0.713675	-0.925789
	A0A075B6I9	IGLV7-46	>sp|A0A075B6I9|LV746_HUMAN Immunoglobulin lambda variable 7-46 OS=Homo sapiens OX=9606 GN=IGLV7-46 PE=3 SV=4	1.22222	10378.1	-0.324136	0.161336	0.934545	-0.0345544	-0.324557	1.41371	0.858896	-0.289618	0.0221563	0.396198	-0.239455	-0.584153	-0.878617	0.553068	0.128981	-0.525553	-0.588304	-0.715314	-1.00616	-1.03598	-1.72861	0.141555	0.175709	0.311616	-0.159418	2.00202	-0.714573	-0.319375	-0.141381	0.0694892	-0.832942	1.30441	-0.514723	0.464799	0.302901	0.207454	-0.598839	0.655008	0.0907159	-0.454738	0.540978	0.971537	0.31814	0.147197
	O75460	ERN1	>sp|O75460|ERN1_HUMAN Serine/threonine-protein kinase/endoribonuclease IRE1 OS=Homo sapiens OX=9606 GN=ERN1 PE=1 SV=2	1	107724	-0.613754	0.912685	0.580163	0.392721		0.711246	-0.885088		0.535617	-0.135515	-0.643164		-0.120773	0.702828	0.632059		0.786234	0.111111	0.992636		1.16269	-0.110624	0.656379		2.78667	1.29598	-0.0303071	2.53851		-0.0785963	-0.354823	-0.45178			0.888472	0.111368	-1.01222	1.15724		0.607414	-0.311068	0.581442
	A0A075B6K4	IGLV3-10	>sp|A0A075B6K4|LV310_HUMAN Immunoglobulin lambda variable 3-10 OS=Homo sapiens OX=9606 GN=IGLV3-10 PE=3 SV=2	1	10345.9	-1.92291	0.0860641	0.883615					-0.568071	-1.41008	0.123778	-0.189897					-0.409723	0.566596	0.0798606	-0.383666					-0.868432	0.336879	-2.1071	2.0033	0.0334096					0.198789			-0.925546	-0.62574	1.17205					-0.282905	-0.179128
	Q5R372	RABGAP1L	>sp|Q5R372|RBG1L_HUMAN Rab GTPase-activating protein 1-like OS=Homo sapiens OX=9606 GN=RABGAP1L PE=1 SV=1	1	92453.9		-0.707317								-0.0562391								-0.156951									-0.122087										0.0330362
	Q9H4I2	ZHX3	>sp|Q9H4I2|ZHX3_HUMAN Zinc fingers and homeoboxes protein 3 OS=Homo sapiens OX=9606 GN=ZHX3 PE=1 SV=3	1	104592		-1.29723								-2.37452								-1.34348									-1.26894										-0.838711
	A0A075B7D0	IGHV1OR15-1	>tr|A0A075B7D0|A0A075B7D0_HUMAN Immunoglobulin heavy variable 1/OR15-1 (non-functional) (Fragment) OS=Homo sapiens OX=9606 GN=IGHV1OR15-1 PE=1 SV=1	1.44444	10876.3	-4.55221	1.38049	1.8032			-2.689			-3.99532	1.81048	-1.52774			-0.439994			-0.96947	0.0982941	-1.4169			-2.86428			3.63882	0.290074	-0.56165	0.0723336			2.649				-1.00873	-0.329369	-0.215399	-1.82535			-3.25323
	Q9C0C9	UBE2O	>sp|Q9C0C9|UBE2O_HUMAN (E3-independent) E2 ubiquitin-conjugating enzyme OS=Homo sapiens OX=9606 GN=UBE2O PE=1 SV=3	1	141205								1.60448								1.54891								-0.358271									0.62942										-1.5395	0.933275
	O95834	EML2	>sp|O95834|EMAL2_HUMAN Echinoderm microtubule-associated protein-like 2 OS=Homo sapiens OX=9606 GN=EML2 PE=1 SV=1	1.4	70634.1			2.44703	0.76297	-0.904722	0.454683					-0.684183	0.394401	0.103585	1.36252					-1.19599	-1.07302	-0.0532319	-0.405692			0.579439			-0.234208	-1.74486	-0.330109	-1.41598			-0.17436	-0.560911			-0.557441	-0.0460051	0.459492	0.480294
	Q8IYE0	CCDC146	>sp|Q8IYE0|CC146_HUMAN Coiled-coil domain-containing protein 146 OS=Homo sapiens OX=9606 GN=CCDC146 PE=1 SV=2	1	112736								1.17218								1.12199								0.189712									0.736214										-0.533584	0.920679
	Q8TDM0	BCAS4	>sp|Q8TDM0|BCAS4_HUMAN Breast carcinoma-amplified sequence 4 OS=Homo sapiens OX=9606 GN=BCAS4 PE=1 SV=1	1	22743.7		0.448847	-0.467864	0.445528	0.869253	0.844167	1.25452	0.814509		1.40429	0.327594	1.5237	1.43006	-0.843086	-0.931377	0.128632		0.715637	0.500444	1.22521	0.150861	1.52305	0.908735	0.685918	0.246935		0.891906	0.125217	1.47435	1.34892	0.756999	1.62042	1.35363	0.762958	1.05908		1.51485	0.64012	0.876203	-0.352643	-0.2776	-0.979076	-0.488529	0.981551
	Q8N9L9	ACOT4	>sp|Q8N9L9|ACOT4_HUMAN Peroxisomal succinyl-coenzyme A thioesterase OS=Homo sapiens OX=9606 GN=ACOT4 PE=1 SV=2	1	46297.1						1.17115								-0.171927								-0.0869131									-1.17521				-0.114623						-0.596499
	Q2M1P5	KIF7	>sp|Q2M1P5|KIF7_HUMAN Kinesin-like protein KIF7 OS=Homo sapiens OX=9606 GN=KIF7 PE=1 SV=2	1	150495		1.27206								2.02492								0.603531									1.4334										-0.425705
	P20908	COL5A1	>sp|P20908|CO5A1_HUMAN Collagen alpha-1(V) chain OS=Homo sapiens OX=9606 GN=COL5A1 PE=1 SV=3	1	153393								-1.93744								-1.24685								-0.200487									-1.32466										0.189782	-0.687357
	Q8NHH1	TTLL11	>sp|Q8NHH1|TTL11_HUMAN Tubulin polyglutamylase TTLL11 OS=Homo sapiens OX=9606 GN=TTLL11 PE=1 SV=2	1	87556.2		0.538353								-0.177815								0.178575									0.331386										-0.12634
	Q14571	ITPR2	>sp|Q14571|ITPR2_HUMAN Inositol 1,4,5-trisphosphate receptor type 2 OS=Homo sapiens OX=9606 GN=ITPR2 PE=1 SV=2	1	307866				-0.212037									-0.789112								-1.4623									-2.08958										-1.50845
	H0Y300	HP	>tr|H0Y300|H0Y300_HUMAN Haptoglobin OS=Homo sapiens OX=9606 GN=HP PE=1 SV=4	1	47219.4	-0.254459	2.9164	-2.15137			0.231477			0.722962	-0.130721	-4.75636			1.35914			1.32663	0.789291	1.18268			0.76314			2.1005	-0.0269453	2.21994	2.5375			1.0148				0.874909	1.84493	-3.14387	0.485196			2.18721
	A0A494C071		>tr|A0A494C071|A0A494C071_HUMAN Uncharacterized protein OS=Homo sapiens OX=9606 PE=4 SV=1	1	217639				1.32378	0.534543							0.00436027	0.679264							0.863751	-0.0330838								0.0576739	-0.195638				-1.19902					-0.291497	-0.377059
	Q92636	NSMAF	>sp|Q92636|FAN_HUMAN Protein FAN OS=Homo sapiens OX=9606 GN=NSMAF PE=1 SV=2	1	104306			0.737419								0.282924								1.09847						0.460866			1.33809										1.14377
	P05154	SERPINA5	>sp|P05154|IPSP_HUMAN Plasma serine protease inhibitor OS=Homo sapiens OX=9606 GN=SERPINA5 PE=1 SV=3	1	42785.1	-0.416651	-1.2389		0.241847					-0.499394	-0.180027			-0.172112				-0.585132	-0.871594			3.0371					0.666433	1.85608			0.808537						3.23891	-1.47488			0.951297
	Q08499	PDE4D	>sp|Q08499|PDE4D_HUMAN cAMP-specific 3',5'-cyclic phosphodiesterase 4D OS=Homo sapiens OX=9606 GN=PDE4D PE=1 SV=2	1	91057.9								-0.98153								-0.244647								0.387654									-1.00881										-1.44966	-3.00497
	Q9NZJ4	SACS	>sp|Q9NZJ4|SACS_HUMAN Sacsin OS=Homo sapiens OX=9606 GN=SACS PE=1 SV=2	1	520795						-8.96178	-7.59262							4.71239	-7.03719							-10.327	-6.48263								-5.93246	-6.63981			-7.15713						-4.10364	4.92948
	P18669	PGAM1	>sp|P18669|PGAM1_HUMAN Phosphoglycerate mutase 1 OS=Homo sapiens OX=9606 GN=PGAM1 PE=1 SV=2	1	28654.8	3.28084								-0.997134								-1.77787									-1.98296										1.56923
	Q9BXL7	CARD11	>sp|Q9BXL7|CAR11_HUMAN Caspase recruitment domain-containing protein 11 OS=Homo sapiens OX=9606 GN=CARD11 PE=1 SV=3	1	133200			0.213153								2.84137								4.26183						1.20894			-1.40734										-1.50722
	Q9UQB3	CTNND2	>sp|Q9UQB3|CTND2_HUMAN Catenin delta-2 OS=Homo sapiens OX=9606 GN=CTNND2 PE=1 SV=3	1	132574				1.13454		1.74062							1.93131	-1.64228							0.328346	0.528822								2.21399	0.401155				0.613391					0.821112	-0.743439
	O60243	HS6ST1	>sp|O60243|H6ST1_HUMAN Heparan-sulfate 6-O-sulfotransferase 1 OS=Homo sapiens OX=9606 GN=HS6ST1 PE=1 SV=5	1	48195.2		3.93367				-2.89349	-4.21643	-3.80147		-3.48959				-0.61999	-2.0664	0.419559		2.71389				-5.20668	-3.91562	-1.29296			-1.94083				4.84761	-3.24627	-2.96318		-0.814552		-4.52135				-3.73862	-0.90841	0.778096	-3.0544
	Q9HBR0	SLC38A10	>sp|Q9HBR0|S38AA_HUMAN Putative sodium-coupled neutral amino acid transporter 10 OS=Homo sapiens OX=9606 GN=SLC38A10 PE=1 SV=2	1	119687	0.771945								0.636645								1.30502									0.619561										-0.471447
	Q8IVL0	NAV3	>sp|Q8IVL0|NAV3_HUMAN Neuron navigator 3 OS=Homo sapiens OX=9606 GN=NAV3 PE=1 SV=3	1	255491								1.33034								1.09441								-0.284096									0.664773										0.499939	0.894906
	Q14573	ITPR3	>sp|Q14573|ITPR3_HUMAN Inositol 1,4,5-trisphosphate receptor type 3 OS=Homo sapiens OX=9606 GN=ITPR3 PE=1 SV=2	1	303912	0.38684								0.372985								0.883056									0.984148										0.0237022
	A6NHC0	CAPN8	>sp|A6NHC0|CAN8_HUMAN Calpain-8 OS=Homo sapiens OX=9606 GN=CAPN8 PE=1 SV=3	1	79094.4			4.64306								-5.84917														-4.42995			-6.252										-4.78247
	Q96LM6	TEX37	>sp|Q96LM6|TEX37_HUMAN Testis-expressed sequence 37 protein OS=Homo sapiens OX=9606 GN=TEX37 PE=1 SV=1	1	20601.2		-3.40381								-3.60625								-2.9667									-3.2822										-3.23725
	P14314	PRKCSH	>sp|P14314|GLU2B_HUMAN Glucosidase 2 subunit beta OS=Homo sapiens OX=9606 GN=PRKCSH PE=1 SV=2	1	57779.9				0.0033975									-0.707586								-0.210605									-0.504372										-0.394084
	O95183	VAMP5	>sp|O95183|VAMP5_HUMAN Vesicle-associated membrane protein 5 OS=Homo sapiens OX=9606 GN=VAMP5 PE=1 SV=1	1	12796.7				-0.156417									-0.552095								0.637616									-0.144083										0.262697
	O14974	PPP1R12A	>sp|O14974|MYPT1_HUMAN Protein phosphatase 1 regulatory subunit 12A OS=Homo sapiens OX=9606 GN=PPP1R12A PE=1 SV=1	1	115211	0.871239		-1.07466		1.44495			1.08104	1.42221		1.32357	1.23628				0.816491	1.46028		1.14296	1.31594				-0.256154	-0.888409	-2.76147		-0.812824	1.65901				0.337615	-0.179106		-0.105976		-0.223297	1.34004				-0.0417467	0.690254
	P01766	IGHV3-13	>sp|P01766|HV313_HUMAN Immunoglobulin heavy variable 3-13 OS=Homo sapiens OX=9606 GN=IGHV3-13 PE=1 SV=2	1	10410.1	-1.10547					0.208348			-0.00582773					-1.73086			0.0770552					0.951797				-0.939453					1.38632				-0.64848	0.607576					3.26082
	P02786	TFRC	>sp|P02786|TFR1_HUMAN Transferrin receptor protein 1 OS=Homo sapiens OX=9606 GN=TFRC PE=1 SV=2	1	84817.9			-0.118164	1.15208							0.567164		2.39403						-0.259396		-0.0378336				-0.111953			0.182268		-0.0263675								1.10511		1.42095
	Q15751	HERC1	>sp|Q15751|HERC1_HUMAN Probable E3 ubiquitin-protein ligase HERC1 OS=Homo sapiens OX=9606 GN=HERC1 PE=1 SV=2	1	531891			4.76443								-6.06698														-4.84083			-5.10404										-5.57673
	Q96P20	NLRP3	>sp|Q96P20|NLRP3_HUMAN NACHT, LRR and PYD domains-containing protein 3 OS=Homo sapiens OX=9606 GN=NLRP3 PE=1 SV=3	1	118096			3.93707								-5.22025														-4.30143			-4.17341										-4.98948
	J3KSV1	HP	>tr|J3KSV1|J3KSV1_HUMAN Haptoglobin (Fragment) OS=Homo sapiens OX=9606 GN=HP PE=1 SV=1	1	7853.71			-2.37529		0.60921						-1.29244	0.190463							2.13147	-2.16244					1.76473			2.36986	2.38577					2.0877				-0.249897	-1.57608
	Q9UQB8	BAIAP2	>sp|Q9UQB8|BAIP2_HUMAN Brain-specific angiogenesis inhibitor 1-associated protein 2 OS=Homo sapiens OX=9606 GN=BAIAP2 PE=1 SV=1	1	60829.6			4.26662								-3.48987														-2.6029			-2.94723										-3.06265
	P42679	MATK	>sp|P42679|MATK_HUMAN Megakaryocyte-associated tyrosine-protein kinase OS=Homo sapiens OX=9606 GN=MATK PE=1 SV=1	1	56433.1	-1.62825								-0.760487								4.54973									0.159089										-1.0537
	Q13415	ORC1	>sp|Q13415|ORC1_HUMAN Origin recognition complex subunit 1 OS=Homo sapiens OX=9606 GN=ORC1 PE=1 SV=2	1	97288.6	1.30736	0.229638	-1.20507		0.42882	1.52036	1.3268	0.747215	0.314516	1.53014	0.495107	1.68231		-0.505313	-0.981229	0.0611496	0.0882618	0.693388	0.948831	0.55684		1.50021	0.930576	1.09103	0.13903	-0.620717	0.703727	0.516534	0.270958		0.719882	1.68022	1.06039	0.404752	1.30138	1.24937	1.72158	1.03406	0.124938		-0.169547	-0.510159	-1.20046	1.07748
	P21941	MATN1	>sp|P21941|MATN1_HUMAN Cartilage matrix protein OS=Homo sapiens OX=9606 GN=MATN1 PE=1 SV=1	1	51307.3		0.68567	-0.512539	0.670721	1.16296	0.729366	1.00185	2.10808		1.23757	0.805908	0.377178	0.0714265	-2.43434	0.0853007	2.6207		0.960506	1.66025	1.5167	-0.499344	1.47697	0.0407432	-0.251067	-0.82656		0.386345	-0.740962	0.854109	-0.119067	0.384537	0.0933693	1.51847	0.167358	1.77483		1.43607	-0.387453	0.0337996	-0.497302	0.268932	-2.52283	-0.29564	1.09453
	P15313	ATP6V1B1	>sp|P15313|VATB1_HUMAN V-type proton ATPase subunit B, kidney isoform OS=Homo sapiens OX=9606 GN=ATP6V1B1 PE=1 SV=3	1	56796.8			0.214693			0.736018		0.487102			3.14795			-0.135321		-0.972617			2.57456			0.0777228		-0.741924	1.30558			-0.702579			-0.157715		-2.75851		-0.886323			-0.296855			-0.0136283		-2.60748	0.509083
	Q86UW7	CADPS2	>sp|Q86UW7|CAPS2_HUMAN Calcium-dependent secretion activator 2 OS=Homo sapiens OX=9606 GN=CADPS2 PE=1 SV=2	1	147641		-0.354163	-0.496224	-0.383867						-0.961008	0.412398		0.241888					-0.414902	0.454104		-0.130593				2.27515		-0.982645	0.422008		0.223762							-0.665166	1.04317		0.758897
	Q8IU60	DCP2	>sp|Q8IU60|DCP2_HUMAN m7GpppN-mRNA hydrolase OS=Homo sapiens OX=9606 GN=DCP2 PE=1 SV=3	1	48392.3	1.57733	0.0843689	0.200994	-0.187898	-1.72327	0.968395		-1.41054	0.43576	0.193568	-1.07379	0.800115	-0.17123	0.67511		-2.41549	-1.29647	-0.666879	-2.02399	-1.00915	-1.24914	-0.380937		1.60685	-0.183524	1.56862	0.222626	1.30996	-1.84831	-0.180615	0.219716		-1.28461	0.638845	1.16813	1.76987	-0.34348	1.45565	-1.10536	0.402818	0.0756776		-1.5614	1.40407
	A0A0C4DH31	IGHV1-18	>sp|A0A0C4DH31|HV118_HUMAN Immunoglobulin heavy variable 1-18 OS=Homo sapiens OX=9606 GN=IGHV1-18 PE=3 SV=1	1.72727	10754.2	0.123877	0.155174	-0.215178	0.698772	1.11635	1.49848	0.245999		0.686892	1.08293	-1.44027	0.57743	-0.934765	-2.32073	-0.60206		0.211374	0.193654	-0.950711	0.778579	-0.336886	0.345755	-1.36463		0.901677	-0.953582	0.271476	0.050195	0.590882	-0.958159	1.19141	-1.45831		0.356625	-0.0519014	-0.473105	-0.167465	0.552624	1.93688	-1.93834	1.21003	-0.819479
	P29973	CNGA1	>sp|P29973|CNGA1_HUMAN cGMP-gated cation channel alpha-1 OS=Homo sapiens OX=9606 GN=CNGA1 PE=1 SV=3	1	79075.8	-0.0287416								-1.54274								-1.24799									1.44029										-0.856323
	P01701	IGLV1-51	>sp|P01701|LV151_HUMAN Immunoglobulin lambda variable 1-51 OS=Homo sapiens OX=9606 GN=IGLV1-51 PE=1 SV=2	1.64815	10199.9	-0.443978	-1.3605	0.515429	-1.72602	0.410227	0.606797	0.685391	0.357106	-0.635221	0.806541	-1.37659	-0.12807	-2.93323	0.495252	-0.468621	-0.381817	-1.04911	1.18574	-3.58499	-0.175128	-0.674863	1.58753	-0.565151	0.662808	1.39361	-0.595572	1.39093	-1.11514	0.509928	-2.6011	0.580841	-0.47591	-1.10258	1.84463	0.504415	1.51513	0.481528	0.621651	0.00607226	-3.25321	1.71069	1.06257	-0.257212	-0.195644
	Q13546	RIPK1	>sp|Q13546|RIPK1_HUMAN Receptor-interacting serine/threonine-protein kinase 1 OS=Homo sapiens OX=9606 GN=RIPK1 PE=1 SV=3	1	75882.6						-5.39025								4.00101								-2.72862									-4.05118				-4.02008						-3.78148
	P0CG47	UBB	>sp|P0CG47|UBB_HUMAN Polyubiquitin-B OS=Homo sapiens OX=9606 GN=UBB PE=1 SV=1	1.88889	8559.62						-2.14402								4.42426								-3.28275									-0.195592				-2.2355						-1.61891
	Q4ZJI4	SLC9B1	>sp|Q4ZJI4|SL9B1_HUMAN Sodium/hydrogen exchanger 9B1 OS=Homo sapiens OX=9606 GN=SLC9B1 PE=2 SV=2	1	56017			0.601689								-0.0505193								2.11578						-1.37567			1.22498										-1.46304
	Q03591	CFHR1	>sp|Q03591|FHR1_HUMAN Complement factor H-related protein 1 OS=Homo sapiens OX=9606 GN=CFHR1 PE=1 SV=2	1.95833	35714.9	1.42583	1.23015	-2.38262	1.4639	-0.0210468	-0.21152	1.81278	-1.38873	-0.811701	-1.15297	0.443107	-1.17649	1.71936	-1.42009	2.16628	-0.879384	-0.123125	1.61924	-1.31732	-0.426876	-0.245954	-0.719776	-0.317935	2.85074	-1.28697	-1.18358	1.61545	2.35716	-0.0372126	1.36254	-0.450368	1.07508	0.91261	1.45627	0.412211	1.42914	0.328677	2.26838	0.153252	0.438796	-2.32647	-1.37196	0.444586	1.8099
	O14686	KMT2D	>sp|O14686|KMT2D_HUMAN Histone-lysine N-methyltransferase 2D OS=Homo sapiens OX=9606 GN=KMT2D PE=1 SV=2	1	593017	2.83717								1.47503								1.1347									-2.63313										0.963969
	Q15746	MYLK	>sp|Q15746|MYLK_HUMAN Myosin light chain kinase, smooth muscle OS=Homo sapiens OX=9606 GN=MYLK PE=1 SV=4	1.44444	210583	-0.525014		0.945076					1.30121	1.24875		0.52811					0.42633	0.147463		-0.720256					-0.595164	0.856267	0.87737		0.342207					0.232583			0.331845		0.967593					-1.33721	-0.636784
	P21397	MAOA	>sp|P21397|AOFA_HUMAN Amine oxidase [flavin-containing] A OS=Homo sapiens OX=9606 GN=MAOA PE=1 SV=1	1	59643.5	1.8238								-0.210647								-1.00376									-1.54565										0.28587
	P23142-4	FBLN1	>sp|P23142-4|FBLN1_HUMAN Isoform C of Fibulin-1 OS=Homo sapiens OX=9606 GN=FBLN1	1	77162.4		-1.33563						0.0128935		-1.32148						0.177788		-1.30449						-0.292715			-1.5257						-1.05359				-0.89914						0.448823	0.331829
	Q6DT37	CDC42BPG	>sp|Q6DT37|MRCKG_HUMAN Serine/threonine-protein kinase MRCK gamma OS=Homo sapiens OX=9606 GN=CDC42BPG PE=1 SV=2	1	172352		-2.01635		0.739058						-1.60934			-0.0270772					-1.42294			-1.0506						-1.65052			-0.508645							-0.642532			0.0381007
	A0A5H1ZRS9	IGKV2D-29	>tr|A0A5H1ZRS9|A0A5H1ZRS9_HUMAN Immunoglobulin kappa variable 2D-29 OS=Homo sapiens OX=9606 GN=IGKV2D-29 PE=1 SV=1	1		0.512988	-0.234136							0.298131	-0.942707							0.808852	-0.327207								1.145	-1.33754									-0.164988	-0.655013
	P02788	LTF	>sp|P02788|TRFL_HUMAN Lactotransferrin OS=Homo sapiens OX=9606 GN=LTF PE=1 SV=6	1.8	76116.7		-0.20175	0.133839				-0.87722			-0.279561	-0.654981				-0.924057			-0.707271	0.379834				0.234486		-0.887129		-0.00831458	0.20928				-0.804356					0.43864	1.04423				0.283358
	Q6V0I7	FAT4	>sp|Q6V0I7|FAT4_HUMAN Protocadherin Fat 4 OS=Homo sapiens OX=9606 GN=FAT4 PE=1 SV=2	1	538101		-5.82988	-4.82875		-4.77292	1.48152	-7.60116	-4.77388		-9.75492	1.65962	-7.39701		-3.37144	-7.60032	-4.68309		-5.88496	-6.45345	-5.35275		-6.81955	1.32876	-9.35173	-8.76051		-5.57931	-9.20451	2.40349		-7.71758	-8.03503	-6.65921	-6.88891	-6.39813		-5.9977	-10.3654	-7.19302		-5.64019	-5.14303	-8.25685	-8.29218
	A5YKK6	CNOT1	>sp|A5YKK6|CNOT1_HUMAN CCR4-NOT transcription complex subunit 1 OS=Homo sapiens OX=9606 GN=CNOT1 PE=1 SV=2	1	266768				0.399121									0.53827								-0.0757248									0.324964										0.273316
	Q8TAQ9	SUN3	>sp|Q8TAQ9|SUN3_HUMAN SUN domain-containing protein 3 OS=Homo sapiens OX=9606 GN=SUN3 PE=1 SV=4	1	40477.6	0.0172322	2.38504	-1.44142	-0.320318	0.718958	1.03796	0.817555	-0.171721	0.4102	0.355756	-1.78694	0.454842	-0.26749	0.840822	-0.351034	-1.10151	0.555661	2.23238	0.8593	0.97556	2.0569	0.232996	1.21616	1.09534	1.76358	0.109245	1.96663	2.20274	2.37844	0.662757	1.02447	1.59463	0.758022	0.796081	1.49913	1.21543	-2.9503	0.79589	-0.235553	1.9097	1.07677	-1.35483	-1.95856	-2.00175
	M0QXY9	SNAPC2	>tr|M0QXY9|M0QXY9_HUMAN snRNA-activating protein complex subunit 2 (Fragment) OS=Homo sapiens OX=9606 GN=SNAPC2 PE=1 SV=1	1				0.351811								-0.815717								2.62528						2.23041			0.323352										-0.435853
	A8MTI9	PRSS47	>sp|A8MTI9|PRS47_HUMAN Putative serine protease 47 OS=Homo sapiens OX=9606 GN=PRSS47 PE=5 SV=2	1	38652.7						1.20377								-2.64379								-0.313331									1.32002				1.35896						0.932419
	Q13523	PRPF4B	>sp|Q13523|PRP4B_HUMAN Serine/threonine-protein kinase PRP4 homolog OS=Homo sapiens OX=9606 GN=PRPF4B PE=1 SV=3	1	116785		-0.867648	-1.08178		2.05403	-0.134924	0.0161592	2.30071		0.27515	1.98337	-0.0468559		-1.30406	0.761149	2.75387		-1.07102	1.68118	1.92566		0.664778	-0.491692	-0.78449	0.108517		0.0222938	-0.21591	1.91402		0.0846056	0.286295	0.464256	-0.728834	0.00893545		2.08975	-0.424365	2.04545		1.53509	-1.40393	-1.46176	-0.20248
	Q14147	DHX34	>sp|Q14147|DHX34_HUMAN Probable ATP-dependent RNA helicase DHX34 OS=Homo sapiens OX=9606 GN=DHX34 PE=1 SV=2	1	128040			1.33262		-2.38282		2.64616				0.671543	-0.696329			0.165728				-0.315316	-1.72797			0.711594		1.92861			1.7369	-2.70471			1.70323		-0.247001				1.70801	-1.50132			1.57147
	P08174-5	CD55	>sp|P08174-5|DAF_HUMAN Isoform 5 of Complement decay-accelerating factor OS=Homo sapiens OX=9606 GN=CD55	1	41373.6		0.825632								1.62484								1.0283									-0.472517										0.276558
	Q9UHF4	IL20RA	>sp|Q9UHF4|I20RA_HUMAN Interleukin-20 receptor subunit alpha OS=Homo sapiens OX=9606 GN=IL20RA PE=1 SV=2	1	59338.1			0.0180652								1.32224								-0.556215						1.25647			-0.697256										-0.567685
	P07738	BPGM	>sp|P07738|PMGE_HUMAN Bisphosphoglycerate mutase OS=Homo sapiens OX=9606 GN=BPGM PE=1 SV=2	1	29855.5			2.26484								-0.416083								0.385289						-0.413793			-1.17592										-0.0299567
	Q6ZSG1	RNF165	>sp|Q6ZSG1|RN165_HUMAN E3 ubiquitin-protein ligase RNF165 OS=Homo sapiens OX=9606 GN=RNF165 PE=1 SV=1	1	39500.9			-0.951352								1.21661								1.75245						0.254043			-0.455632										-0.99791
	Q9Y5E9	PCDHB14	>sp|Q9Y5E9|PCDBE_HUMAN Protocadherin beta-14 OS=Homo sapiens OX=9606 GN=PCDHB14 PE=1 SV=1	1	84532	0.0249691	-1.01727	0.489398	1.19976					1.87679	-0.412522	0.415322		1.67396				0.953136	-0.667282	0.247481		0.928528				2.43101	0.0341731	-1.89675	1.24488		1.79681						0.91577	-0.516609	1.44862		1.72303
	O00327	ARNTL	>sp|O00327|BMAL1_HUMAN Aryl hydrocarbon receptor nuclear translocator-like protein 1 OS=Homo sapiens OX=9606 GN=ARNTL PE=1 SV=2	1	68718.1				0.595468									1.49922								0.593261									0.968275										0.435465
	Q9BVA0	KATNB1	>sp|Q9BVA0|KTNB1_HUMAN Katanin p80 WD40 repeat-containing subunit B1 OS=Homo sapiens OX=9606 GN=KATNB1 PE=1 SV=1	1	72287.9	-1.32838								-0.940699								-1.51113									0.474922										-0.213462
	A0A0B4J1V1	IGHV3-21	>sp|A0A0B4J1V1|HV321_HUMAN Immunoglobulin heavy variable 3-21 OS=Homo sapiens OX=9606 GN=IGHV3-21 PE=1 SV=1	1.54545	10674.2	-1.32261	0.403828	-0.506733	0.660344	0.37845	0.578183	0.220351	0.85505	0.497705	1.93746	0.135145	0.663778	-0.59189	-1.70863	-0.49795	1.01122	1.03221	0.593195	-0.667223	0.564967	-0.376486	1.40496	-1.35658	0.328069	1.58551	-0.825932	0.419654	-1.26467	0.565853	-0.653887	0.984611	0.717045	1.37661	0.944219	0.543197	-0.0245315	0.0524344	-0.150769	1.81839	-1.81469	3.41858	-1.12609	0.193633	-0.235138
	P02100	HBE1	>sp|P02100|HBE_HUMAN Hemoglobin subunit epsilon OS=Homo sapiens OX=9606 GN=HBE1 PE=1 SV=2	1	16061.4	-2.31734					-1.00744			-2.51692					0.965965			-1.1894					0.196335				4.14451					-1.96361				-1.6546	-2.61975					-1.51887
	P08519	LPA	>sp|P08519|APOA_HUMAN Apolipoprotein(a) OS=Homo sapiens OX=9606 GN=LPA PE=1 SV=1	1.41667	224267	-6.98893	3.46551	-1.30747	-0.47806	-0.700986	0.935282			-1.51903	-1.4701	0.940972	-0.210695	-0.346697	-0.219296			-1.40318	-2.64911	-0.170008	0.166297	-0.894524	0.803089			-0.815386	0.123008	-1.07789	0.502797	0.233428	-0.26081	1.70134			-0.230565	0.748689	-2.50326	-0.00575276	0.544612	-0.189432	-0.816489	1.00795
	Q92820	GGH	>sp|Q92820|GGH_HUMAN Gamma-glutamyl hydrolase OS=Homo sapiens OX=9606 GN=GGH PE=1 SV=2	1	33626	-0.578849	0.0302042				0.82698			0.341224	0.239469				-0.771648			0.681871	-0.247376				0.766245				-0.0662636	-0.0977632				0.26526				0.340995	-0.518395	-0.954705				-0.58865
	Q6WRX3	ZYG11A	>sp|Q6WRX3|ZY11A_HUMAN Protein zyg-11 homolog A OS=Homo sapiens OX=9606 GN=ZYG11A PE=2 SV=3	1	85752.4	-0.99822								-0.0302895								3.97577									0.638828										-0.415646
	P00387	CYB5R3	>sp|P00387|NB5R3_HUMAN NADH-cytochrome b5 reductase 3 OS=Homo sapiens OX=9606 GN=CYB5R3 PE=1 SV=3	1	34081.7	-0.463671		0.800526					1.62642	2.17139		2.07434					0.247614	1.23535		2.67646					-1.24005	1.5885	0.021077		-0.117469					-0.638189			-1.00511		-0.20889					-0.906966	1.12575
	Q12805	EFEMP1	>sp|Q12805|FBLN3_HUMAN EGF-containing fibulin-like extracellular matrix protein 1 OS=Homo sapiens OX=9606 GN=EFEMP1 PE=1 SV=2	1.8	52730.1	0.443934		0.641039					0.495237	0.037779		0.712013					0.863922	-1.42287		0.226961					-1.43241	0.563909	-1.8916		-0.885005					-0.868539			1.50814		-0.0499129					1.91918	-0.0565801
	Q5TCQ9	MAGI3	>sp|Q5TCQ9|MAGI3_HUMAN Membrane-associated guanylate kinase, WW and PDZ domain-containing protein 3 OS=Homo sapiens OX=9606 GN=MAGI3 PE=1 SV=3	1	162848		-0.216491								1.7043								-1.40912									-0.390289										0.411452
	Q9UBU7	DBF4	>sp|Q9UBU7|DBF4A_HUMAN Protein DBF4 homolog A OS=Homo sapiens OX=9606 GN=DBF4 PE=1 SV=1	1	76810.1					0.626558							-1.51605								-0.75892									0.81102					1.42451					2.15719
	Q32NC0	C18orf21	>sp|Q32NC0|CR021_HUMAN UPF0711 protein C18orf21 OS=Homo sapiens OX=9606 GN=C18orf21 PE=1 SV=1	1	24811			1.77841								-2.02114								-1.65489						-1.12195			-1.71469										-1.43493
	P05997	COL5A2	>sp|P05997|CO5A2_HUMAN Collagen alpha-2(V) chain OS=Homo sapiens OX=9606 GN=COL5A2 PE=1 SV=3	1	112163			2.78183								-0.206011								0.2868						-0.582623			0.194769										0.553638
	Q6IAA8	LAMTOR1	>sp|Q6IAA8|LTOR1_HUMAN Ragulator complex protein LAMTOR1 OS=Homo sapiens OX=9606 GN=LAMTOR1 PE=1 SV=2	1	17602.8						1.6719								-1.32876								0.254378									-2.17519				0.310131						-0.687908
	Q15057	ACAP2	>sp|Q15057|ACAP2_HUMAN Arf-GAP with coiled-coil, ANK repeat and PH domain-containing protein 2 OS=Homo sapiens OX=9606 GN=ACAP2 PE=1 SV=3	1.22222	87973.2	2.024	-0.248649	-1.42094	0.853237	0.5184	1.86814	1.82867	1.04175	0.816311	1.12702	1.39071	2.15992	1.28473	-2.66334	-0.978312	0.478032	0.608139	0.112779	1.21063	0.631431	0.694844	1.59864	1.108	1.03593	-0.571075	-2.06047	0.241576	0.0688585	0.499647	1.78281	0.0160635	2.20673	1.26772	0.178468	1.29157	0.316031	2.34209	0.32105	0.0639889	0.53671	-0.971665	-2.14605	-0.897897	1.60404
	P35527	KRT9	>sp|P35527|K1C9_HUMAN Keratin, type I cytoskeletal 9 OS=Homo sapiens OX=9606 GN=KRT9 PE=1 SV=3	1.66667	62026.8	0.205476	1.06078	-0.69263		0.646993				-0.301102	1.63202	-0.706168	0.992943					-0.687331	0.669253	0.603792	1.20304					1.66729	-0.144389	0.611468	-0.0105786	0.879847					0.863222		1.34591	0.98586	0.557049	0.0889096
	Q8WXA8	HTR3C	>sp|Q8WXA8|5HT3C_HUMAN 5-hydroxytryptamine receptor 3C OS=Homo sapiens OX=9606 GN=HTR3C PE=1 SV=2	1	47363.3		0.288545				-3.15256				0.442358				3.22056				0.335745				-2.40286					-0.199922				-3.2696				-2.51148		0.427255				-2.19435
	A0A2R8YFD4	CBLB	>tr|A0A2R8YFD4|A0A2R8YFD4_HUMAN E3 ubiquitin-protein ligase CBL OS=Homo sapiens OX=9606 GN=CBLB PE=1 SV=1	1	97920.3						-0.134828								2.24919								-0.668686									-0.198659				0.618984						-0.410343
	A0A0C4DH35	IGHV3-35	>sp|A0A0C4DH35|HV335_HUMAN Probable non-functional immunoglobulin heavy variable 3-35 OS=Homo sapiens OX=9606 GN=IGHV3-35 PE=5 SV=1	1.28571	10709.2	-0.824162	1.0067	0.0728748		0.240045	0.306002	0.0524789		0.612282	0.577128	0.330733	-0.107553		-1.34821	0.478328		0.121632	0.452562	-0.100739	0.547307		1.8102	0.378968		2.29778	-0.0926716	0.778968	-1.61176	1.7606		1.57684	0.63587		0.417705	1.4267	1.49302	0.597221	-1.66133	0.447471		0.91657	0.559142
	Q99593	TBX5	>sp|Q99593|TBX5_HUMAN T-box transcription factor TBX5 OS=Homo sapiens OX=9606 GN=TBX5 PE=1 SV=2	1	57674		-0.950983								-0.747647								-0.824161									-1.91468										-2.2767
	P01706	IGLV2-11	>sp|P01706|LV211_HUMAN Immunoglobulin lambda variable 2-11 OS=Homo sapiens OX=9606 GN=IGLV2-11 PE=1 SV=2	1	10622.9						1.38131								0.0439206								0.351232									-0.450697				-0.172977						-0.297318
	Q9P1Y5	CAMSAP3	>sp|Q9P1Y5|CAMP3_HUMAN Calmodulin-regulated spectrin-associated protein 3 OS=Homo sapiens OX=9606 GN=CAMSAP3 PE=1 SV=2	1	134666						-1.20693								-0.0856106								-0.233017									0.344889				0.355692						-0.155864
	Q13790	APOF	>sp|Q13790|APOF_HUMAN Apolipoprotein F OS=Homo sapiens OX=9606 GN=APOF PE=1 SV=2	1.73504	17413.6	0.107063	-0.0469043	0.13071	0.120224	-0.768602	0.493804	0.501435	-0.716303	-0.480322	0.320812	0.241936	1.88448	0.255171	0.215624	1.52741	-0.726965	0.229711	0.371385	-0.949647	-0.267774	0.650206	0.37311	4.142	1.22798	-0.822498	0.78216	-0.17995	0.567655	0.883506	0.444584	0.563596	1.05366	0.867201	1.16024	1.36518	-0.188328	0.527317	0.629843	0.170238	0.556625	-0.480554	0.875005	0.564373	1.36162
	Q5VTL8	PRPF38B	>sp|Q5VTL8|PR38B_HUMAN Pre-mRNA-splicing factor 38B OS=Homo sapiens OX=9606 GN=PRPF38B PE=1 SV=1	1	64298.2			0.723493								1.70213								0.92811						0.922579			-0.190996										0.0949444
	Q8N126	CADM3	>sp|Q8N126|CADM3_HUMAN Cell adhesion molecule 3 OS=Homo sapiens OX=9606 GN=CADM3 PE=1 SV=1	1	40932.5	0.0665611								-1.9713								0.512013									-0.168812										-0.124338
	Q8NET4	RTL9	>sp|Q8NET4|RTL9_HUMAN Retrotransposon Gag-like protein 9 OS=Homo sapiens OX=9606 GN=RTL9 PE=1 SV=1	1	144183	0.3989								1.81445								1.27671									-1.17064										-0.868306
	Q9UNP4	ST3GAL5	>sp|Q9UNP4|SIAT9_HUMAN Lactosylceramide alpha-2,3-sialyltransferase OS=Homo sapiens OX=9606 GN=ST3GAL5 PE=1 SV=4	1	47958.9								1.6186								1.25762								-0.60877									0.554572										-1.62669	1.21231
	P42658	DPP6	>sp|P42658|DPP6_HUMAN Dipeptidyl aminopeptidase-like protein 6 OS=Homo sapiens OX=9606 GN=DPP6 PE=1 SV=2	1	97527		-0.878449	-0.7026		0.823825		-0.00518889			0.168002	-0.498578	-0.928823			1.55749			-1.44676	2.78675	0.852465			0.545508		2.1083		-0.934899	1.56072	0.438077			1.18804		-1.40809			-0.120287	0.856451	0.733418			-1.08068
	P16035	TIMP2	>sp|P16035|TIMP2_HUMAN Metalloproteinase inhibitor 2 OS=Homo sapiens OX=9606 GN=TIMP2 PE=1 SV=2	1	21740.5				-0.558315	0.0927412							0.252716	-0.60105							-0.506478	-0.144083								-0.155051	-0.910333				0.439183					0.00773973	-0.415274
	P01718	IGLV3-27	>sp|P01718|LV327_HUMAN Immunoglobulin lambda variable 3-27 OS=Homo sapiens OX=9606 GN=IGLV3-27 PE=1 SV=2	1	10022.9			1.69764			-1.02824					1.15335			-1.33785					0.0117159			0.812949			-0.658584			1.51005			2.64763				0.716061			1.47352			2.92076
	A0A0C4DH72	IGKV1-6	>sp|A0A0C4DH72|KV106_HUMAN Immunoglobulin kappa variable 1-6 OS=Homo sapiens OX=9606 GN=IGKV1-6 PE=3 SV=1	1.37778	10242	-0.734401	0.239637	0.780863	0.816383	-0.186625	0.334187	0.378441	-0.361233	-0.98658	1.40123	0.136188	-0.867182	0.109143	0.439735	0.15014	-0.634588	-0.511308	0.786383	-0.099413	0.109151	-0.384325	0.366582	1.02786	0.40814	2.45171	0.665814	0.172117	-0.0629123	0.0932084	0.314554	-0.00503045	-0.598194	-0.102725	0.102153	-0.231649	0.407025	-0.014052	0.799433	0.340681	-0.238229	-0.0250792	0.334368	-0.274111	0.322628
	Q9Y6D6	ARFGEF1	>sp|Q9Y6D6|BIG1_HUMAN Brefeldin A-inhibited guanine nucleotide-exchange protein 1 OS=Homo sapiens OX=9606 GN=ARFGEF1 PE=1 SV=2	1	208634	-0.709489				0.63507				0.418938			0.509322					0.239832			1.11215						0.54809			-0.363201					0.678813		0.133459			1.64996
	O95671	ASMTL	>sp|O95671|ASML_HUMAN Probable bifunctional dTTP/UTP pyrophosphatase/methyltransferase protein OS=Homo sapiens OX=9606 GN=ASMTL PE=1 SV=3	1	68812.9					0.189698							0.645222								0.21249									-0.504848					-1.7017					-0.233616
	P04406	GAPDH	>sp|P04406|G3P_HUMAN Glyceraldehyde-3-phosphate dehydrogenase OS=Homo sapiens OX=9606 GN=GAPDH PE=1 SV=3	1	35899.4	-0.00789412					0.7119			0.315672					0.838393			0.0472295					0.812971				0.211088					0.330678				0.680198	0.734619					-0.281474
	Q9BS31	ZNF649	>sp|Q9BS31|ZN649_HUMAN Zinc finger protein 649 OS=Homo sapiens OX=9606 GN=ZNF649 PE=1 SV=1	1	57646.5			0.918474								0.999055								0.813474						4.11978			-0.256802										-0.541714
	Q9UKK3	PARP4	>sp|Q9UKK3|PARP4_HUMAN Protein mono-ADP-ribosyltransferase PARP4 OS=Homo sapiens OX=9606 GN=PARP4 PE=1 SV=3	1	192472			0.260537								-0.162483								-1.08779						1.84371			-0.0951555										0.273425
	Q6A163	KRT39	>sp|Q6A163|K1C39_HUMAN Keratin, type I cytoskeletal 39 OS=Homo sapiens OX=9606 GN=KRT39 PE=1 SV=2	1	55615.5								1.01931								0.98188								0.571304									1.35153										0.137335	1.25622
	P29401	TKT	>sp|P29401|TKT_HUMAN Transketolase OS=Homo sapiens OX=9606 GN=TKT PE=1 SV=3	1	67834.7		1.16303								0.334315								0.220731									0.213452										-1.30825
	Q9Y4F5	CEP170B	>sp|Q9Y4F5|C170B_HUMAN Centrosomal protein of 170 kDa protein B OS=Homo sapiens OX=9606 GN=CEP170B PE=1 SV=4	1	171584								-0.712217								-0.0134278								0.427447									1.03637										-0.169763	0.189344
	Q99767	APBA2	>sp|Q99767|APBA2_HUMAN Amyloid-beta A4 precursor protein-binding family A member 2 OS=Homo sapiens OX=9606 GN=APBA2 PE=1 SV=3	1	82460.1							1.03019	1.73102							0.111092	1.71488							0.251069	-0.354076								1.58244	1.11939									-2.06051	-1.84418	1.33241
	P46926	GNPDA1	>sp|P46926|GNPI1_HUMAN Glucosamine-6-phosphate isomerase 1 OS=Homo sapiens OX=9606 GN=GNPDA1 PE=1 SV=1	1	32647.6			-1.38362	2.34632		1.89169	1.35069				2.7388		3.17565	-3.12367	1.02038				2.32926		1.42844	0.484169	1.57802		-0.100409			0.449109		2.94322	-1.70367	1.79903			0.314515			1.29042		0.651735	-1.30092	-3.36348
	H0Y552	TBC1D8B	>tr|H0Y552|H0Y552_HUMAN TBC1 domain family member 8B (Fragment) OS=Homo sapiens OX=9606 GN=TBC1D8B PE=1 SV=1	1					-0.402654									0.210323								-0.540967									0.757621										0.720513
	P56377	AP1S2	>sp|P56377|AP1S2_HUMAN AP-1 complex subunit sigma-2 OS=Homo sapiens OX=9606 GN=AP1S2 PE=1 SV=1	1	18602.8	-0.770877								-1.05088								-0.29023									0.76142										0.275348
	Q8N878	FRMD1	>sp|Q8N878|FRMD1_HUMAN FERM domain-containing protein 1 OS=Homo sapiens OX=9606 GN=FRMD1 PE=1 SV=2	1.66667	62483.4	-0.152373	-0.478885	1.03794		-2.76548		0.0578592	0.984603	0.692397	1.15299	1.50747	0.505501			1.23416	0.344558	1.33073	-0.717729	1.49996	-4.56835			0.466238	-0.279683	0.671052	0.362971	0.00929633	0.432106	-7.12558			0.14055	-0.321167	-6.1293		0.331331	2.58834	0.533352	-5.09513			0.46813	-1.60248	-0.141548
	P08217	CELA2A	>sp|P08217|CEL2A_HUMAN Chymotrypsin-like elastase family member 2A OS=Homo sapiens OX=9606 GN=CELA2A PE=1 SV=1	1	25879.8		-0.74601				0.209885				0.50716				-0.48017				-0.401657				0.159498					-2.6794				-0.463002				-0.718434		0.464129				-0.740442
	Q9Y2K2	SIK3	>sp|Q9Y2K2|SIK3_HUMAN Serine/threonine-protein kinase SIK3 OS=Homo sapiens OX=9606 GN=SIK3 PE=1 SV=4	1	144760						0.311135								1.01496								-0.239249									0.140877				0.315945						-0.498446
	Q9UPT5	EXOC7	>sp|Q9UPT5|EXOC7_HUMAN Exocyst complex component 7 OS=Homo sapiens OX=9606 GN=EXOC7 PE=1 SV=3	1	83330.1	1.84607								1.19976								1.40882									0.43838										0.351307
	A0A0A0MRZ8	IGKV3D-11	>sp|A0A0A0MRZ8|KVD11_HUMAN Immunoglobulin kappa variable 3D-11 OS=Homo sapiens OX=9606 GN=IGKV3D-11 PE=3 SV=6	1	10394.1	-0.634379	1.40944	1.02452	0.802212	1.08959	0.769733	0.0712142	0.255744	1.02715	0.510183	-0.666911	-0.172847	-0.366109	0.206779	-0.0430079	1.24902	0.269952	-0.0886799	-0.445462	0.572707	0.225095	0.857299	-0.488979	-0.47216	0.837836	0.435243	-0.283396	0.440607	0.725657	-0.721746	1.10118	-0.0957322	-0.437454	0.953101	-0.193138	0.17654	-0.531508	-0.815176	1.27721	-1.38313	1.04375	0.721575	1.08566	-0.899199
	Q9NR63	CYP26B1	>sp|Q9NR63|CP26B_HUMAN Cytochrome P450 26B1 OS=Homo sapiens OX=9606 GN=CYP26B1 PE=1 SV=1	1	57476.2	1.12814	1.47603	0.460241						-1.08556	-0.744607	-1.51103						-0.598559	2.08367	-2.3598						0.306495	0.94654	-0.380969	0.409275								1.131	-1.587	0.624081
	Q9UBE0	SAE1	>sp|Q9UBE0|SAE1_HUMAN SUMO-activating enzyme subunit 1 OS=Homo sapiens OX=9606 GN=SAE1 PE=1 SV=1	1	38425.6				0.263192									0.582528								0.659537									0.389824										1.5548
	Q5SW79	CEP170	>sp|Q5SW79|CE170_HUMAN Centrosomal protein of 170 kDa OS=Homo sapiens OX=9606 GN=CEP170 PE=1 SV=1	1	175187			0.989881								0.887887								0.536799						-0.332391			-0.844273										0.75201
	A0A0C4DH34	IGHV4-28	>sp|A0A0C4DH34|HV428_HUMAN Immunoglobulin heavy variable 4-28 OS=Homo sapiens OX=9606 GN=IGHV4-28 PE=3 SV=1	1.93333	10807.4	0.744489	-0.00571899	-0.175885	0.924975	-0.325736	1.41749	1.34192	-0.104499	0.690327	-0.709892	-0.853702	-0.458814	0.113734	-0.179333	-0.228209	-0.324449	-0.552295	-0.224487	0.312518	-0.610969	0.811423	1.06987	0.834734	-0.0969578	0.579684	1.0153	-0.930506	0.409535	1.05726	0.0606872	-0.23599	-0.706213	-0.620276	-0.0784965	0.800203	1.13422	-1.40839	0.250451	-0.840052	0.945428	0.0676591	0.137087	0.24816	-0.294771
	A0A0C4DH25	IGKV3D-20	>sp|A0A0C4DH25|KVD20_HUMAN Immunoglobulin kappa variable 3D-20 OS=Homo sapiens OX=9606 GN=IGKV3D-20 PE=3 SV=1	1.91852	10254	-0.92827	0.697055	0.872228	-0.237089	0.385292	1.36669	0.420008	-0.108523	0.271949	0.243871	0.394436	-0.17489	-0.0307744	-0.0193537	-0.187369	0.670572	0.4012	-0.0118337	-0.56846	0.567101	0.0205092	0.203567	-0.703966	0.656758	2.12212	0.495604	-1.49793	-0.695535	-0.102705	-0.445229	-0.0722326	0.565428	0.224928	0.230533	-0.679093	-0.100975	-0.414375	-0.330382	0.552833	-0.549077	0.384159	-0.00725874	0.72267	-0.458669
	Q86T65	DAAM2	>sp|Q86T65|DAAM2_HUMAN Disheveled-associated activator of morphogenesis 2 OS=Homo sapiens OX=9606 GN=DAAM2 PE=1 SV=3	1	123420		1.71275	-0.332243			-1.63677				1.58866	-1.7683			-0.439376				0.484163	0.170803			-0.607615			0.694397		0.294882	1.9944			0.704342				0.672387		-0.721794	0.882563			0.918829
	Q03001	DST	>sp|Q03001|DYST_HUMAN Dystonin OS=Homo sapiens OX=9606 GN=DST PE=1 SV=4	1	860127			1.24415								0.189483								0.90966						-0.295911			0.236237										-0.55275
	P10599	TXN	>sp|P10599|THIO_HUMAN Thioredoxin OS=Homo sapiens OX=9606 GN=TXN PE=1 SV=3	1.5	11598.7			3.13085	-0.477528		-1.79024					-2.03492		-0.557776	2.84489					-2.00348		0.267787	-0.927712			-1.57322			-1.92764		-1.14449	-0.222956				-2.3334			0.298294		1.65172	-1.84766
	A2RRB5	IRX5	>tr|A2RRB5|A2RRB5_HUMAN IRX5 protein OS=Homo sapiens OX=9606 GN=IRX5 PE=2 SV=1	1	15104.4			-0.502659	0.358084			-0.245991				0.0104451		-0.129886		-0.796383				-0.885631		-0.38813		-0.0392856		1.16061			0.883468		0.128237		-0.255087						0.303324		5.08364		-0.337568
	P02008	HBZ	>sp|P02008|HBAZ_HUMAN Hemoglobin subunit zeta OS=Homo sapiens OX=9606 GN=HBZ PE=1 SV=2	1	15496.2	-10.1975	-9.09868	4.23889	-10.7089	-12.4495	-9.10738	-3.32472	-2.38749	-3.83761	-16.1979	-6.66322	-10.5312	-2.0373	5.45052	-3.8797	-7.57343	-9.47102	-9.42794	-2.37867	-11.1547	-4.68192	-7.55772	-9.00865	-0.822515	-7.88728	4.60034	-11.6456	-3.99419	2.45366	-8.42157	-9.62035	-2.78889	-0.0511234	-9.69606	-10.8831	-1.86152	-10.943	-1.7286	-12.8755	2.61761	-7.10523	5.08416	4.22641	-6.39727
	J9JIE4	C19orf47	>tr|J9JIE4|J9JIE4_HUMAN Uncharacterized protein C19orf47 (Fragment) OS=Homo sapiens OX=9606 GN=C19orf47 PE=1 SV=1	1				0.872167					0.652643			1.32576					1.36421			1.99069					-0.744212	0.863689			1.20061					-0.448684					0.630031					-0.231629	-0.20678
	P49454	CENPF	>sp|P49454|CENPF_HUMAN Centromere protein F OS=Homo sapiens OX=9606 GN=CENPF PE=1 SV=3	1	356951						1.57721								-0.392388								0.098698									-0.0518206				-0.292538						-1.42116
	Q3T8J9	GON4L	>sp|Q3T8J9|GON4L_HUMAN GON-4-like protein OS=Homo sapiens OX=9606 GN=GON4L PE=1 SV=1	1	248465				-2.30957									-2.22927								-2.76246									-1.74725										-2.00435
	Q6UXB8	PI16	>sp|Q6UXB8|PI16_HUMAN Peptidase inhibitor 16 OS=Homo sapiens OX=9606 GN=PI16 PE=1 SV=1	1	46691					0.63089							0.438381								-0.156366									0.822176					-0.272098					-0.0354991
	P18031	PTPN1	>sp|P18031|PTN1_HUMAN Tyrosine-protein phosphatase non-receptor type 1 OS=Homo sapiens OX=9606 GN=PTPN1 PE=1 SV=1	1.66667	49934.8				-0.104351			-0.312083						-1.4109		-0.360938						0.682647		0.788447							-0.693301		0.870196								0.220532		-0.836473
	Q9Y2G3	ATP11B	>sp|Q9Y2G3|AT11B_HUMAN Probable phospholipid-transporting ATPase IF OS=Homo sapiens OX=9606 GN=ATP11B PE=1 SV=2	1	134104	1.3269								1.9745								2.05714									-1.87624										-0.499479
	Q8N9W4	GOLGA6L2	>sp|Q8N9W4|GG6L2_HUMAN Golgin subfamily A member 6-like protein 2 OS=Homo sapiens OX=9606 GN=GOLGA6L2 PE=1 SV=3	1	100549							6.07079	-0.806073							1.21685	-0.626954							1.29238	-1.61938								-1.18363	1.4559									0.0406544	1.19392	-1.67547
	Q3V6T2	CCDC88A	>sp|Q3V6T2|GRDN_HUMAN Girdin OS=Homo sapiens OX=9606 GN=CCDC88A PE=1 SV=2	1	215909	1.03256								0.388193								-0.338271									-1.52285										0.541514
	H7C363	PRODH	>tr|H7C363|H7C363_HUMAN Proline dehydrogenase (Fragment) OS=Homo sapiens OX=9606 GN=PRODH PE=1 SV=1	1		-5.24857		-0.0117033		1.36663		-5.37008	3.7235	2.26249		0.536426	-6.73404			2.87065	4.71448	5.1854		2.45367	2.03885			-3.57203	-7.24052	4.48537	-2.34826		-3.09843	-1.58842			-4.99543	-3.92952	-6.17094		-4.73543		-3.24591	2.89135			-0.625213	-2.1064	-6.35753
	Q9NQC1	JADE2	>sp|Q9NQC1|JADE2_HUMAN E3 ubiquitin-protein ligase Jade-2 OS=Homo sapiens OX=9606 GN=JADE2 PE=1 SV=2	1	87410.1					-0.274243							-0.726116								0.0669482									-0.911412					-0.188153					0.698443
	Q9Y5U2	TSSC4	>sp|Q9Y5U2|TSSC4_HUMAN Protein TSSC4 OS=Homo sapiens OX=9606 GN=TSSC4 PE=1 SV=3	1	34304.6						-0.682686								0.641666								-0.519084									0.250513				0.384758						0.0937743
	Q13094	LCP2	>sp|Q13094|LCP2_HUMAN Lymphocyte cytosolic protein 2 OS=Homo sapiens OX=9606 GN=LCP2 PE=1 SV=1	1	60151.1								0.93375								1.03492								-0.0386988									0.720988										0.290256	0.725532
	Q8IZF6	ADGRG4	>sp|Q8IZF6|AGRG4_HUMAN Adhesion G-protein coupled receptor G4 OS=Homo sapiens OX=9606 GN=ADGRG4 PE=2 SV=2	1	329986			0.909224	1.74486	-1.11208	-0.999694		0.624963			2.82016	0.277544	0.85083	0.0272987		-1.86176			0.486414	-1.1186	0.895552	1.36043		-2.93565	0.951766			-0.225355	-1.93851	-0.827323	-0.350283		-1.95767	-0.447753	1.08932			1.42487	-2.28198	1.19016	0.557169		-0.989059	-0.178224
	Q8WW24	TEKT4	>sp|Q8WW24|TEKT4_HUMAN Tektin-4 OS=Homo sapiens OX=9606 GN=TEKT4 PE=1 SV=1	1	50617.2			-0.100278								0.605617								0.560095						-0.0253375			0.203346										0.0532766
	Q2LD37-6	KIAA1109	>sp|Q2LD37-6|K1109_HUMAN Isoform 6 of Transmembrane protein KIAA1109 OS=Homo sapiens OX=9606 GN=KIAA1109	1	555133		-0.944998				-0.154654				0.0970084				0.139276				0.190845				-0.448729					0.222772				0.169757				0.860854		1.65283				0.243886
	Q9BXX3	ANKRD30A	>sp|Q9BXX3|AN30A_HUMAN Ankyrin repeat domain-containing protein 30A OS=Homo sapiens OX=9606 GN=ANKRD30A PE=2 SV=3	1	158735			-0.967762								1.07859								4.34626						-0.779109			-3.48329										-3.30443
	P09172	DBH	>sp|P09172|DOPO_HUMAN Dopamine beta-hydroxylase OS=Homo sapiens OX=9606 GN=DBH PE=1 SV=3	1.5	69020.7		0.458869				-0.633948		-1.10508		-0.447364				0.797016		-0.785143		0.0219746				-1.31835		1.64609			0.268765				0.245422		0.826145		0.569417		-1.60015				1.17758		1.44304	0.612832
	H7C380	TBC1D1	>tr|H7C380|H7C380_HUMAN TBC1 domain family member 1 (Fragment) OS=Homo sapiens OX=9606 GN=TBC1D1 PE=1 SV=1	1				0.116771								1.23702								2.61385						0.777059			0.436669										-0.313103
	P49585	PCYT1A	>sp|P49585|PCY1A_HUMAN Choline-phosphate cytidylyltransferase A OS=Homo sapiens OX=9606 GN=PCYT1A PE=1 SV=2	1	41704.8	1.28574								1.19077								0.809633									-0.0433049										0.253958
	P23246	SFPQ	>sp|P23246|SFPQ_HUMAN Splicing factor, proline- and glutamine-rich OS=Homo sapiens OX=9606 GN=SFPQ PE=1 SV=2	1	76101.6			-0.541168								0.335134								0.771221						-0.194878			-0.422664										-0.153822
	Q6ZNH5	ZNF497	>sp|Q6ZNH5|ZN497_HUMAN Zinc finger protein 497 OS=Homo sapiens OX=9606 GN=ZNF497 PE=1 SV=2	1	54686.3	-0.0503844	-0.00807013							0.522944	0.0293818							0.608042	-0.409423								0.62588	-0.481191									0.184593	-0.0609516
	Q9ULL1	PLEKHG1	>sp|Q9ULL1|PKHG1_HUMAN Pleckstrin homology domain-containing family G member 1 OS=Homo sapiens OX=9606 GN=PLEKHG1 PE=1 SV=2	1	155343		-1.87111								-1.03712								-0.538462									-2.61276										-0.82581
	P00325	ADH1B	>sp|P00325|ADH1B_HUMAN All-trans-retinol dehydrogenase [NAD(+)] ADH1B OS=Homo sapiens OX=9606 GN=ADH1B PE=1 SV=2	1	39678.5					-0.502546							0.257751								-0.420103									-0.177445					1.27225					-0.94387
	H0Y577	CDC14B	>tr|H0Y577|H0Y577_HUMAN Dual-specificity protein phosphatase CDC14B (Fragment) OS=Homo sapiens OX=9606 GN=CDC14B PE=1 SV=8	1		2.25494								1.05596								1.00721									-0.26358										0.949946
	Q9UBT2	UBA2	>sp|Q9UBT2|SAE2_HUMAN SUMO-activating enzyme subunit 2 OS=Homo sapiens OX=9606 GN=UBA2 PE=1 SV=2	1	71179.2		2.10952								0.412368								1.27546									0.946016										-0.0204278
	Q9Y227	ENTPD4	>sp|Q9Y227|ENTP4_HUMAN Ectonucleoside triphosphate diphosphohydrolase 4 OS=Homo sapiens OX=9606 GN=ENTPD4 PE=1 SV=1	1	70210.8				1.0955									1.96301								0.837646									2.73752										0.814338
	H0YBW3	INTS10	>tr|H0YBW3|H0YBW3_HUMAN Integrator complex subunit 10 (Fragment) OS=Homo sapiens OX=9606 GN=INTS10 PE=1 SV=1	1		0.187289	0.853302		-1.25593		0.213579			-0.00217002	0.439013			-0.218224	-0.611841			0.779822	0.393096			1.66538	-0.791729				0.373596	0.63811			1.48838	-0.115837				-0.0891773	-0.677718	-0.630781			0.721264	1.33519
	Q6ZRK6	CCDC73	>sp|Q6ZRK6|CCD73_HUMAN Coiled-coil domain-containing protein 73 OS=Homo sapiens OX=9606 GN=CCDC73 PE=2 SV=2	1	124077								-0.189232								-0.182416								1.27613									0.186311										-0.341195	0.154208
	Q96CS7-2	PLEKHB2	>sp|Q96CS7-2|PKHB2_HUMAN Isoform 2 of Pleckstrin homology domain-containing family B member 2 OS=Homo sapiens OX=9606 GN=PLEKHB2	1	24719.9	-0.515865		-0.210768				-0.536686		0.215532		-1.31003				-0.054121		1.22217		-0.994216				0.152522		1.67136	0.850477		-0.470532				-0.914478				-0.318568		-0.197569				-0.0407675
	P98088	MUC5AC	>sp|P98088|MUC5A_HUMAN Mucin-5AC OS=Homo sapiens OX=9606 GN=MUC5AC PE=1 SV=4	1	582301				0.266838									-0.0887815								-0.0733825									-0.354725										-0.102441
	O60346	PHLPP1	>sp|O60346|PHLP1_HUMAN PH domain leucine-rich repeat-containing protein phosphatase 1 OS=Homo sapiens OX=9606 GN=PHLPP1 PE=1 SV=3	1	184556								0.698153								0.389911								-0.125451									0.580471										-0.303835	0.334263
	P07477	PRSS1	>sp|P07477|TRY1_HUMAN Trypsin-1 OS=Homo sapiens OX=9606 GN=PRSS1 PE=1 SV=1	1.66667	24098.8		0.803961	-1.02716							1.21501	-1.23073							2.0029	-2.45548						-0.927256		1.27445	-0.396911									-0.554217	0.889784
	Q9UL01	DSE	>sp|Q9UL01|DSE_HUMAN Dermatan-sulfate epimerase OS=Homo sapiens OX=9606 GN=DSE PE=1 SV=1	1	107206	-1.85632			1.62888					1.63777				-4.66478				1.63457				2.31525					-1.50723				2.75814						2.67774				-4.48536
	P11226	MBL2	>sp|P11226|MBL2_HUMAN Mannose-binding protein C OS=Homo sapiens OX=9606 GN=MBL2 PE=1 SV=2	1.44444	24005.9	3.97083	-0.514377	-1.01376	-1.29965	-1.28021	0.0700234	1.65011		-4.0697	4.74058	-0.39562	-0.580718	-1.20663	-0.524375	-3.98621		-2.85759	3.53239	-0.104686	-0.286258	-1.43271	2.60213	-2.28304		-1.61638	0.919602	1.50943	2.12424	-0.497922	0.871202	3.23042	0.757469		2.6513	3.89554	0.867193	-0.151711	-0.0977537	-1.08895	-0.186268	-1.21405	-0.377393
	Q6UB99	ANKRD11	>sp|Q6UB99|ANR11_HUMAN Ankyrin repeat domain-containing protein 11 OS=Homo sapiens OX=9606 GN=ANKRD11 PE=1 SV=3	1	297731			0.683715								1.72775								1.70601						-0.107642			-0.797514										-0.603894
	Q8N187	CARF	>sp|Q8N187|CARTF_HUMAN Calcium-responsive transcription factor OS=Homo sapiens OX=9606 GN=CARF PE=1 SV=2	1	80647.6		0.295442	0.234775		-0.423066	-0.317597	0.0752764	-0.372672		0.451393	0.370786	-1.94641		-0.126875	-0.189762	-0.0770818		0.244946	1.03817	0.0705881		0.748336	-0.597713	1.1387	1.4206		-0.216204	1.01978	0.710995		-1.27265	-0.193112	-2.11997	-0.162908	0.0573789		0.915781	0.311976	0.627831		-0.287842	0.474078	-0.824698	1.18079
	Q8NI08	NCOA7	>sp|Q8NI08|NCOA7_HUMAN Nuclear receptor coactivator 7 OS=Homo sapiens OX=9606 GN=NCOA7 PE=1 SV=2	1	106095	2.65898	2.24977		-0.825725		3.08718	1.40058	-1.23709	0.296986	-0.386346			-0.392066	-0.512935	-0.944598	-2.74494	-0.958138	0.0421499			-0.00430353	2.09818	1.83246	2.20644		0.545958	0.5923			0.218112	-1.12244	2.64565	-2.9378		0.368154	-0.615613	-0.99202			0.714872	-0.68961	0.0219114	1.31873	1.35191
	Q8N446	ZNF843	>sp|Q8N446|ZN843_HUMAN Zinc finger protein 843 OS=Homo sapiens OX=9606 GN=ZNF843 PE=1 SV=1	1	37041.7	0.811502								2.75527								2.54875									-2.5866										-2.50238
	P60174	TPI1	>sp|P60174|TPIS_HUMAN Triosephosphate isomerase OS=Homo sapiens OX=9606 GN=TPI1 PE=1 SV=3	1	26521.7	-1.56351								-2.22114								-1.60955									1.33644										-1.06597
	P0DI81	TRAPPC2	>sp|P0DI81|TPC2A_HUMAN Trafficking protein particle complex subunit 2 OS=Homo sapiens OX=9606 GN=TRAPPC2 PE=1 SV=1	1	16434.1	1.52355	0.241548	-0.746183	0.0857674	1.02788	1.08634	1.24769	0.827718	0.399646	1.07445	0.908109	1.83228	1.35896	-2.45534	-1.05864	0.258642	0.187964	0.352037	0.720995	0.934086	-0.104425	1.89798	0.95423	0.813788	-0.00545451	-1.90127	0.70154	0.178313	1.02826	1.04701	1.21862	1.66733	1.35456	0.347437	1.36788	0.13635	1.81445	0.667397	0.455167	-0.709445	-0.031896	-2.1418	0.0141948	1.11798
	A0A0B4J2D9	IGKV1D-13	>sp|A0A0B4J2D9|KVD13_HUMAN Immunoglobulin kappa variable 1D-13 OS=Homo sapiens OX=9606 GN=IGKV1D-13 PE=3 SV=1	1	10114	-0.658853		0.86932		-2.71057	3.39089	-0.89555	-2.01686	2.05165		-2.01049	-4.11324		1.53697	-0.936674	-1.15867	-1.0183		-2.7099	0.14887		-2.13695	-1.21385	2.51019	-2.2605	0.797501		-2.19215	-2.90468		-2.79487	-1.13188	1.96623	-0.992158	-2.38522	-0.77914		-1.17548	-0.689976		-2.4778	1.19877	-0.269856	-1.65743
	Q5W188	CST9LP1	>sp|Q5W188|CST9P_HUMAN Putative cystatin-9-like protein CST9LP1 OS=Homo sapiens OX=9606 GN=CST9LP1 PE=5 SV=1	1	14151.6	0.185484	-1.33311		0.261046					0.112012	-0.746403			0.268561				0.155281	-0.548009			-0.471653					0.864255	-1.47121			-0.0485179						0.671458	-0.707895			0.447658
	Q68DL7	C18orf63	>sp|Q68DL7|CR063_HUMAN Uncharacterized protein C18orf63 OS=Homo sapiens OX=9606 GN=C18orf63 PE=2 SV=2	1	77181.3			0.922361	0.359097							-0.866891		-0.587827						0.888298		-0.549799				1.68717			0.841227		-0.642605								2.20512		0.60389
	Q6ZVT0	TTLL10	>sp|Q6ZVT0|TTL10_HUMAN Inactive polyglycylase TTLL10 OS=Homo sapiens OX=9606 GN=TTLL10 PE=1 SV=2	1	74994.1	0.801805	-0.249528	1.78832	-0.542721	0.0540732		0.0369478	-0.822668	-0.432228	-0.555166	-0.303808	0.0793498	-0.144118		0.337072	-0.206851	-0.0356413	0.172121	0.275072	0.378321	-0.955856		0.340151	-0.303741	0.294601	1.27025	-0.660923	0.298361	0.0993082	-0.537675		-0.10012	0.662434	1.83468		-0.166242	-0.314224	0.123904	-0.3026	1.7417		2.24047	0.964654	-0.0455967
	Q8WZA9	IRGQ	>sp|Q8WZA9|IRGQ_HUMAN Immunity-related GTPase family Q protein OS=Homo sapiens OX=9606 GN=IRGQ PE=1 SV=1	1	62678.4		-0.632275								-0.229787								-0.13719									-0.782736										-0.615796
	A1XBS5	FAM92A	>sp|A1XBS5|FA92A_HUMAN Protein FAM92A OS=Homo sapiens OX=9606 GN=FAM92A PE=1 SV=2	1	27879.1		0.852478			1.38051					1.46479		-1.34						0.783765		1.43449							-0.189967		1.25747					0.395666			-0.174117		2.37138
	Q8TDY2	RB1CC1	>sp|Q8TDY2|RBCC1_HUMAN RB1-inducible coiled-coil protein 1 OS=Homo sapiens OX=9606 GN=RB1CC1 PE=1 SV=3	1	182975		-1.72329	1.61512							-1.6337	-0.00381159							-1.60947	0.336766						-0.432649		-0.967005	-0.112877									-0.932806	0.465113
	P48556	PSMD8	>sp|P48556|PSMD8_HUMAN 26S proteasome non-ATPase regulatory subunit 8 OS=Homo sapiens OX=9606 GN=PSMD8 PE=1 SV=2	1	39586.8	0.861448		0.808683						0.916048		1.72868						0.984006		1.03239						1.34973	0.498391		1.82837								0.863786		1.96122
	Q9NQ79	CRTAC1	>sp|Q9NQ79|CRAC1_HUMAN Cartilage acidic protein 1 OS=Homo sapiens OX=9606 GN=CRTAC1 PE=1 SV=2	1	68391.3								-0.312782								-0.695685								-2.67966									0.551077										-0.446172	-0.131169
	Q9UMN6	KMT2B	>sp|Q9UMN6|KMT2B_HUMAN Histone-lysine N-methyltransferase 2B OS=Homo sapiens OX=9606 GN=KMT2B PE=1 SV=1	1	293199	1.48093	0.465006			0.361546	0.630115			-1.21679	0.607413		3.01067		0.598025			-1.25259	0.641278		0.409388		1.55223				-0.82499	0.719665		0.264489		0.448188			1.0185	0.394489	-0.857583	1.49781		-0.383204		-0.26327
	Q8IYD9	LAS2	>sp|Q8IYD9|LAS2_HUMAN Lung adenoma susceptibility protein 2 OS=Homo sapiens OX=9606 GN=LAS2 PE=1 SV=1	1	38592.1		-0.968496								-0.467616								-0.168842									-0.377711										0.208892
	Q9Y6Q3-3	ZFP37	>sp|Q9Y6Q3-3|ZFP37_HUMAN Isoform 3 of Zinc finger protein 37 homolog OS=Homo sapiens OX=9606 GN=ZFP37	1	71164.1					0.00200712			0.693092				0.968994				0.92977				0.622494				0.340445					-0.15083				0.463989	-0.499767					0.407489				-1.69764	0.805088
	Q96JQ0	DCHS1	>sp|Q96JQ0|PCD16_HUMAN Protocadherin-16 OS=Homo sapiens OX=9606 GN=DCHS1 PE=1 SV=1	1	341591								-0.52143								-0.887767								-1.05348									-0.80002										-1.72233	-0.818305
	G3V563	MAX	>tr|G3V563|G3V563_HUMAN Protein max OS=Homo sapiens OX=9606 GN=MAX PE=1 SV=1	1	14033.1		-1.03101	0.578219							-0.631037	1.37179							-0.996286	1.82755						0.545417		-0.786556	1.72256									0.694669	1.66724
	Q9P289	STK26	>sp|Q9P289|STK26_HUMAN Serine/threonine-protein kinase 26 OS=Homo sapiens OX=9606 GN=STK26 PE=1 SV=2	1	46368.6						-6.18009	-5.86053	-6.85327						4.20826	-8.51989	-7.60304						-2.7747	-3.84023	-2.85791							-3.54477	-4.43491	-6.11617		-5.04696						-3.70491	2.74523	4.6495	-5.18726
	Q8IZD4	DCP1B	>sp|Q8IZD4|DCP1B_HUMAN mRNA-decapping enzyme 1B OS=Homo sapiens OX=9606 GN=DCP1B PE=1 SV=2	1	67549.8			-4.68857				-7.69393				1.46483				-7.37436				-7.30843				1.30387		-10.4088			-11.0515				-8.51404						-11.8832				-4.84514
	O75952-3	CABYR	>sp|O75952-3|CABYR_HUMAN Isoform 3 of Calcium-binding tyrosine phosphorylation-regulated protein OS=Homo sapiens OX=9606 GN=CABYR	1		2.60482	-1.65181	-2.27988	1.45833	-0.564145	2.93879	2.01194	0.70144	1.46383	-0.104173	2.50719	1.54807	2.32132	-4.14662	0.525508	0.378489	1.12239	-1.11823	2.41581	-0.304481	1.60887	1.05858	1.90287	0.73355	0.480508	-3.91615	-0.846134	1.30174	-1.79408	2.66365	-0.326069	3.06102	0.254213	-0.931232	0.862121	0.874789	1.69177	1.90016	-0.401468	0.124018	-1.34144	-3.44935	-4.66868	1.8429
	Q13268	DHRS2	>sp|Q13268|DHRS2_HUMAN Dehydrogenase/reductase SDR family member 2, mitochondrial OS=Homo sapiens OX=9606 GN=DHRS2 PE=1 SV=4	1	27290.4		-1.15655								-2.34218								-1.93711									-0.778399										-0.228331
	Q9Y2T4	PPP2R2C	>sp|Q9Y2T4|2ABG_HUMAN Serine/threonine-protein phosphatase 2A 55 kDa regulatory subunit B gamma isoform OS=Homo sapiens OX=9606 GN=PPP2R2C PE=1 SV=4	1	51482.5								0.664432								1.19698								0.259463									0.389833										0.694774	0.376227
	O94910	ADGRL1	>sp|O94910|AGRL1_HUMAN Adhesion G protein-coupled receptor L1 OS=Homo sapiens OX=9606 GN=ADGRL1 PE=1 SV=1	1	160144		2.69681			1.55771	-2.50201		1.28114		4.00844		-0.138656		-0.861396		2.13786		2.50748		2.42963		1.502		1.61915			0.3898		2.37469		3.45094		2.58904	2.36502	0.491524		0.166227		3.10719		2.05018		0.907489	-0.818176
	O00391	QSOX1	>sp|O00391|QSOX1_HUMAN Sulfhydryl oxidase 1 OS=Homo sapiens OX=9606 GN=QSOX1 PE=1 SV=3	1.66667	79527.9	-0.53921	1.05914							1.00313	-0.372811							1.09893	1.85064								-0.926527	1.2353									0.785241	0.27957
	Q6NUM6	TYW1B	>sp|Q6NUM6|TYW1B_HUMAN S-adenosyl-L-methionine-dependent tRNA 4-demethylwyosine synthase TYW1B OS=Homo sapiens OX=9606 GN=TYW1B PE=1 SV=4	1	76897.2						0.345901		0.574525						-0.00559188		0.100397						-0.546375		0.421876							-0.235352		0.440792		0.0121772						0.319623		-0.8715	-0.0435601
	A0A494C004	TAZ	>tr|A0A494C004|A0A494C004_HUMAN Tafazzin family protein OS=Homo sapiens OX=9606 GN=TAZ PE=1 SV=1	1	35529.2	-0.461789								-0.514293								-0.0182997									0.841816										-0.208497
	Q9H0A0	NAT10	>sp|Q9H0A0|NAT10_HUMAN RNA cytidine acetyltransferase OS=Homo sapiens OX=9606 GN=NAT10 PE=1 SV=2	1	115657				-0.468581									-0.76931								-0.550254									-1.27412										0.0592025
	Q13613	MTMR1	>sp|Q13613|MTMR1_HUMAN Myotubularin-related protein 1 OS=Homo sapiens OX=9606 GN=MTMR1 PE=1 SV=4	1	74630.5	1.63248	-0.875236	-1.09557		-1.89381		-0.236528	-1.77497	0.621776	-0.732763	-0.0306533	-0.166242			0.919239	-1.25301	0.884249	-0.351081	1.38552	-2.52667			1.50624	2.0069	1.13911	0.213081	-0.783568	3.58906	-2.90326			0.476576	-0.771272	0.653884		-0.139839	-1.31117	2.54645	-1.73456			0.357291	-2.28559	-0.621435
	Q8NHP6	MOSPD2	>sp|Q8NHP6|MSPD2_HUMAN Motile sperm domain-containing protein 2 OS=Homo sapiens OX=9606 GN=MOSPD2 PE=1 SV=1	1	59708.4	0.434618								0.85358								1.71381									0.0194479										0.0344081
	P06703	S100A6	>sp|P06703|S10A6_HUMAN Protein S100-A6 OS=Homo sapiens OX=9606 GN=S100A6 PE=1 SV=1	1	10173.3			2.74741				-0.453201				-1.2096				-0.250864				-1.28169				-0.448841		-1.53521			-1.27357				-0.139778						-0.267408				2.67116
	P23083	IGHV1-2	>sp|P23083|HV102_HUMAN Immunoglobulin heavy variable 1-2 OS=Homo sapiens OX=9606 GN=IGHV1-2 PE=1 SV=2	1	10949.3	-0.264686		1.49056		0.00982344	2.29838	-0.594955		0.780029		-0.519541	0.400621		-0.196091	0.361802		1.65009		-0.428502	-0.334402		0.375054	-0.12506		0.406399	-0.325526		-0.279932	0.129264		0.680574	0.437435		2.11056	-0.0542074	-0.702894		-0.00905622	1.0232		0.296731	-0.431297
	Q0D2K0	NIPAL4	>sp|Q0D2K0|NIPA4_HUMAN Magnesium transporter NIPA4 OS=Homo sapiens OX=9606 GN=NIPAL4 PE=1 SV=3	1	43976.3			0.362806				0.406891	-1.09361			0.189314				-0.25764	-0.274076			0.182424				0.456811	0.197289	0.365359			1.14497				-0.104858	0.170942					0.582912				0.262605	-0.395664	-0.797124
	A0A075B6R9	IGKV2D-24	>sp|A0A075B6R9|KVD24_HUMAN Probable non-functional immunoglobulin kappa variable 2D-24 OS=Homo sapiens OX=9606 GN=IGKV2D-24 PE=5 SV=1	1	10991.5	-0.489556	0.296491	0.238653	0.467619	-0.706345	4.67357	-0.543985	-0.751242	1.0188	0.0725983	-1.02492	-1.19435	-0.185237	-0.365504	-1.13053	0.550682	0.0790171	0.790863	0.568997	-1.31475	1.11705	-0.429625	-0.595168	1.81818	1.89803	-0.0587179	-0.517151	-0.182068	-1.31655	-0.350212	-0.807081	0.125022	-0.933898	0.36233	-0.829188	0.449056	0.266563	0.251894	0.014807	1.72988	0.294119	2.30212	1.40452	-0.269213
	F6THM6	ACTN2	>tr|F6THM6|F6THM6_HUMAN Alpha-actinin-2 OS=Homo sapiens OX=9606 GN=ACTN2 PE=1 SV=1	1									-4.01349								-3.87336								0.791201									-4.33619										8.75694
	P61247	RPS3A	>sp|P61247|RS3A_HUMAN 40S ribosomal protein S3a OS=Homo sapiens OX=9606 GN=RPS3A PE=1 SV=2	1	29794.7	0.582103								0.501466								1.54619									0.590505										-0.140801
	P16070	CD44	>sp|P16070|CD44_HUMAN CD44 antigen OS=Homo sapiens OX=9606 GN=CD44 PE=1 SV=3	1	79162.3			0.0230147	0.340441			1.02737				-0.121451		0.694875		0.480864				-0.279638		0.267121		1.53779		-0.482367			0.0667294		1.49623		0.268833						0.413447		0.378955		1.03332
	Q14055	COL9A2	>sp|Q14055|CO9A2_HUMAN Collagen alpha-2(IX) chain OS=Homo sapiens OX=9606 GN=COL9A2 PE=1 SV=2	1	62802.6	-0.204729								-0.137743								0.291981									1.02335										-0.287349
	Q6NT04	TIGD7	>sp|Q6NT04|TIGD7_HUMAN Tigger transposable element-derived protein 7 OS=Homo sapiens OX=9606 GN=TIGD7 PE=1 SV=1	1	63196.5						-1.51059								1.50849								-1.26046									-1.08658				-0.974499						-1.00514
	Q8IVV2	LOXHD1	>sp|Q8IVV2|LOXH1_HUMAN Lipoxygenase homology domain-containing protein 1 OS=Homo sapiens OX=9606 GN=LOXHD1 PE=2 SV=4	1	235529				-0.91019									-1.16517								-1.28192									-0.773634										-0.134777
	Q9Y467	SALL2	>sp|Q9Y467|SALL2_HUMAN Sal-like protein 2 OS=Homo sapiens OX=9606 GN=SALL2 PE=1 SV=4	1	105244	0.158617								-0.00484796								-0.00329499									1.30977										0.180386
	C9JVG0	TF	>tr|C9JVG0|C9JVG0_HUMAN Serotransferrin (Fragment) OS=Homo sapiens OX=9606 GN=TF PE=1 SV=1	1			1.12089			0.531441		2.77327			1.62405		2.14361			-2.51451			2.07586		0.618072			0.530024				2.00384		-0.637351			1.37835		0.835546			0.488819		-0.399646			-2.38121
	B9A062	MTHFD2	>tr|B9A062|B9A062_HUMAN Bifunctional methylenetetrahydrofolate dehydrogenase/cyclohydrolase, mitochondrial OS=Homo sapiens OX=9606 GN=MTHFD2 PE=1 SV=1	1	23852				-0.408045									-0.157428								-0.527685									0.237388										1.37897
	Q569H4	PRR16	>sp|Q569H4|LARGN_HUMAN Protein Largen OS=Homo sapiens OX=9606 GN=PRR16 PE=1 SV=1	1	32791.1			0.783202								2.20746								1.68845						0.219046			-1.36804										0.767883
	Q5T0Z8	C6orf132	>sp|Q5T0Z8|CF132_HUMAN Uncharacterized protein C6orf132 OS=Homo sapiens OX=9606 GN=C6orf132 PE=1 SV=4	1	123958	0.615177		0.866831		-2.25608				1.14504		0.363582	-0.884215					0.834471		1.13789	-1.20356					2.46757	0.487831		0.78697	-3.19962					-1.88297		1.04811		2.02319	-1.54324
	P49721	PSMB2	>sp|P49721|PSB2_HUMAN Proteasome subunit beta type-2 OS=Homo sapiens OX=9606 GN=PSMB2 PE=1 SV=1	1	22821.7	0.152776								0.583954								0.0494718									0.475931										0.243005
	Q96T17	MAP7D2	>sp|Q96T17|MA7D2_HUMAN MAP7 domain-containing protein 2 OS=Homo sapiens OX=9606 GN=MAP7D2 PE=1 SV=2	1	81915.2	-0.917739								1.09465								2.6141									-1.7566										-0.662207
	Q86XK3-2	SFR1	>sp|Q86XK3-2|SFR1_HUMAN Isoform 2 of Swi5-dependent recombination DNA repair protein 1 homolog OS=Homo sapiens OX=9606 GN=SFR1	1	28244.2						1.3787								-0.195722								0.803921									-0.0450075				0.62146						-0.63896
	Q9BX84	TRPM6	>sp|Q9BX84|TRPM6_HUMAN Transient receptor potential cation channel subfamily M member 6 OS=Homo sapiens OX=9606 GN=TRPM6 PE=1 SV=2	1	231560			-0.388776		-1.45005	1.70359	1.22283	-0.38529			-0.0660606	1.64631		-0.173531	-1.11472	-1.74573			0.0958966	-0.301268		1.23729	2.20917	1.68109	0.599935			2.09558	-0.637348		-0.0588815	2.44616	0.89335	1.10849	1.17021			2.29205	-1.11371		-2.52962	0.425723	-2.35111	1.87335
	P00439	PAH	>sp|P00439|PH4H_HUMAN Phenylalanine-4-hydroxylase OS=Homo sapiens OX=9606 GN=PAH PE=1 SV=1	1	51829.5						0.317533								-0.789311								0.194144									1.07518				-0.0123365						0.44114
	A8MUV8	ZNF727	>sp|A8MUV8|ZN727_HUMAN Putative zinc finger protein 727 OS=Homo sapiens OX=9606 GN=ZNF727 PE=5 SV=3	1	57933.6	1.75625	0.557735	-0.396461	-0.192618			1.69748		0.809243	2.03755	0.558095		0.519071		-1.73842		0.631809	0.823538	0.569903		-0.777592		0.976475		0.289007	-1.65535	0.989	0.260329		1.14136		1.7698				0.677111	2.18684	0.769		-0.582299		-1.79374
	Q96IC2	REXO5	>sp|Q96IC2|REXO5_HUMAN RNA exonuclease 5 OS=Homo sapiens OX=9606 GN=REXO5 PE=2 SV=1	1	86830.5		0.334016								0.0523658								-0.0410431									-0.310381										0.071731
	Q86W92-3	PPFIBP1	>sp|Q86W92-3|LIPB1_HUMAN Isoform 3 of Liprin-beta-1 OS=Homo sapiens OX=9606 GN=PPFIBP1	1	113952						-0.0679595								-0.144208								-1.14189									-0.599535				-0.709496						-0.158654
	P01344	IGF2	>sp|P01344|IGF2_HUMAN Insulin-like growth factor II OS=Homo sapiens OX=9606 GN=IGF2 PE=1 SV=1	1	7470.56	1.18548					1.07075			2.81214					-0.953695			1.96747					1.57697				-2.2504					0.226448				0.49399	-1.17109					0.11993
	Q16851	UGP2	>sp|Q16851|UGPA_HUMAN UTP--glucose-1-phosphate uridylyltransferase OS=Homo sapiens OX=9606 GN=UGP2 PE=1 SV=5	1	56904.7		-0.775298	0.631978		-0.736027					0.198006	-1.29865	-0.677248						-1.05787	-0.730017	-1.28311					-2.61075		-1.57351	0.67541	-1.02007					0.37939			-0.868898	-1.6345	-0.944809
	Q9P0W2	HMG20B	>sp|Q9P0W2|HM20B_HUMAN SWI/SNF-related matrix-associated actin-dependent regulator of chromatin subfamily E member 1-related OS=Homo sapiens OX=9606 GN=HMG20B PE=1 SV=1	1	35790.6					0.373473							0.73638								0.381964									0.684135					0.703321					0.0889604
	Q6V1P9	DCHS2	>sp|Q6V1P9|PCD23_HUMAN Protocadherin-23 OS=Homo sapiens OX=9606 GN=DCHS2 PE=2 SV=1	1	369999			0.745132								-0.0554855								1.75213						0.0203796			0.278592										-0.404346
	A0A0C4DH24	IGKV6-21	>sp|A0A0C4DH24|KV621_HUMAN Immunoglobulin kappa variable 6-21 OS=Homo sapiens OX=9606 GN=IGKV6-21 PE=3 SV=1	1	10343.1			1.42909								-0.285038								-1.48621						1.3763			-1.5139										-0.545253
	P57073	SOX8	>sp|P57073|SOX8_HUMAN Transcription factor SOX-8 OS=Homo sapiens OX=9606 GN=SOX8 PE=2 SV=1	1	47284.9			-0.483751								-1.31971								-1.57193						-0.951195			-0.873515										-1.52958
	O75443	TECTA	>sp|O75443|TECTA_HUMAN Alpha-tectorin OS=Homo sapiens OX=9606 GN=TECTA PE=1 SV=3	1	229783						0.551627								-0.872441								-0.430873									1.46637				-0.202987						-0.232962
	P53004	BLVRA	>sp|P53004|BIEA_HUMAN Biliverdin reductase A OS=Homo sapiens OX=9606 GN=BLVRA PE=1 SV=2	1	33162.2		-0.7228								-0.129534								-0.515113									0.376992										0.892426
	A0A0J9YX35	IGHV3-64D	>sp|A0A0J9YX35|HV64D_HUMAN Immunoglobulin heavy variable 3-64D OS=Homo sapiens OX=9606 GN=IGHV3-64D PE=3 SV=1	1.66667	10540.1	-0.137045	-0.181405	1.12671	0.525063		1.25102		0.773436	0.200541	0.415175	0.0129904		-0.257908	0.156931		0.351502	0.551254	-0.31411	0.570795		-0.409922	0.385648		0.776593	1.37544	1.02117	-0.733841	-0.773725		0.4582	0.601971		0.402469		0.222092	0.237848	-0.928142	0.75063		-0.535752	0.615225		-0.31393	-0.182152
	Q8IXQ5	KLHL7	>sp|Q8IXQ5|KLHL7_HUMAN Kelch-like protein 7 OS=Homo sapiens OX=9606 GN=KLHL7 PE=1 SV=2	1	65949						0.730046								0.646882								0.649481									0.320668				-0.0245676						-0.704234
	Q96QB1	DLC1	>sp|Q96QB1|RHG07_HUMAN Rho GTPase-activating protein 7 OS=Homo sapiens OX=9606 GN=DLC1 PE=1 SV=4	1	170485		2.30238	-1.27273							3.19047	1.86942							1.39486	0.317345						2.38186		-4.26494	1.21696									0.43581	-6.27364
	A0A087WWZ6	PRDM11	>tr|A0A087WWZ6|A0A087WWZ6_HUMAN PR domain-containing protein 11 OS=Homo sapiens OX=9606 GN=PRDM11 PE=1 SV=1	1	134176			0.916912	0.427578							0.806719		0.346726						0.222425		0.511946				2.2112			1.5156		0.953037								1.92816		0.856914
	Q9BXR6	CFHR5	>sp|Q9BXR6|FHR5_HUMAN Complement factor H-related protein 5 OS=Homo sapiens OX=9606 GN=CFHR5 PE=1 SV=1	1.33333	62461	1.86443	0.562844	-0.0534507		-0.243216			-1.39303	-0.0374478	-0.0402576	-0.560473	0.258179				-0.400494	2.1056	-0.327409	0.246336	0.420727				0.832786	-0.12577	-0.824994	-0.16345	1.34355	-0.360601				-0.217074	0.803254		-0.119375	-0.929125	0.792158	0.644093				-0.206568	-1.28398
	A0A087WSX0	IGLV5-45	>sp|A0A087WSX0|LV545_HUMAN Immunoglobulin lambda variable 5-45 OS=Homo sapiens OX=9606 GN=IGLV5-45 PE=3 SV=1	1	11082.3			1.34502								-0.372069								0.510791						4.50588			0.0486607										-2.05629
	Q5JSL3	DOCK11	>sp|Q5JSL3|DOC11_HUMAN Dedicator of cytokinesis protein 11 OS=Homo sapiens OX=9606 GN=DOCK11 PE=1 SV=2	2	237519			0.555551								-0.640043								-1.11423						1.14832			-0.0858919										-0.161612
	Q8NBI2-2	CYB561A3	>sp|Q8NBI2-2|CYAC3_HUMAN Isoform 2 of Cytochrome b ascorbate-dependent protein 3 OS=Homo sapiens OX=9606 GN=CYB561A3	1	27196.3						-0.235897								0.976924								-1.3767									-2.56072				-0.937655						0.89091
	Q9Y613	FHOD1	>sp|Q9Y613|FHOD1_HUMAN FH1/FH2 domain-containing protein 1 OS=Homo sapiens OX=9606 GN=FHOD1 PE=1 SV=3	1	126341					-0.946432							-2.37293								0.122262									-1.52024					-1.87762					-0.343033
	P35348-6	ADRA1A	>sp|P35348-6|ADA1A_HUMAN Isoform 6 of Alpha-1A adrenergic receptor OS=Homo sapiens OX=9606 GN=ADRA1A	1	51452.8			1.57665				-0.609752				-0.269637				-1.3129				0.986912				0.627207		-0.110047			1.67145				-0.484744						0.20051				0.550154
	Q96RU2	USP28	>sp|Q96RU2|UBP28_HUMAN Ubiquitin carboxyl-terminal hydrolase 28 OS=Homo sapiens OX=9606 GN=USP28 PE=1 SV=1	1	122414	-0.28517								-1.14084								-0.301585									1.11254										-0.198583
	Q92730	RND1	>sp|Q92730|RND1_HUMAN Rho-related GTP-binding protein Rho6 OS=Homo sapiens OX=9606 GN=RND1 PE=1 SV=1	1	25708.1		-0.612794				0.337484	1.72942	0.136749		0.0123648				0.100568	0.0234648	-0.278016		0.213623				0.367692	-0.410234	0.302503			-0.749138				-0.587478	-0.0757147	0.167638		0.1335		-0.105013				-0.207306	0.34862	-0.345604	-0.249792
	P15538	CYP11B1	>sp|P15538|C11B1_HUMAN Cytochrome P450 11B1, mitochondrial OS=Homo sapiens OX=9606 GN=CYP11B1 PE=1 SV=5	1	54898.7	-1.47362		0.737843						-1.22418		0.14947						-1.0488		0.42533						-0.332604	2.72485		0.633273								-0.694962		0.596628
	Q6NT55	CYP4F22	>sp|Q6NT55|CP4FN_HUMAN Cytochrome P450 4F22 OS=Homo sapiens OX=9606 GN=CYP4F22 PE=1 SV=1	1	61918.3	-0.789428								0.804546								0.0955358									0.310012										0.753626
	P02751-1	FN1	>sp|P02751-1|FINC_HUMAN Isoform 1 of Fibronectin OS=Homo sapiens OX=9606 GN=FN1	1.76923	272150	0.87848	-1.22112	-0.746017	0.066066	0.120094	0.660499	-0.253018	0.47865	0.816875	-1.21708	-0.283788	-0.276537	0.338454	0.789495	0.319193	-1.7028	0.525143	-1.96039	0.313287	1.8566	0.290709	0.626911	-0.757079	1.2108	-0.74424	-0.551527	0.846532	-0.686172	-0.70469	0.25627	-0.867164	-0.0983956	0.819327	-0.430131	0.0802341	0.902354	0.109772	-0.0729125	0.339734	-0.471093	0.151203	-0.401855	1.10074	2.17807
	Q8TAG9	EXOC6	>sp|Q8TAG9|EXOC6_HUMAN Exocyst complex component 6 OS=Homo sapiens OX=9606 GN=EXOC6 PE=1 SV=3	1	93662.6						1.43135								-0.0159039								1.15751									-0.0308612				-0.767445						-0.0174705
	Q86VZ5	SGMS1	>sp|Q86VZ5|SMS1_HUMAN Phosphatidylcholine:ceramide cholinephosphotransferase 1 OS=Homo sapiens OX=9606 GN=SGMS1 PE=1 SV=3	1	48584.7		-0.811317								-0.948175								-0.699521									-1.08831										-0.621693
	Q8N4N3	KLHL36	>sp|Q8N4N3|KLH36_HUMAN Kelch-like protein 36 OS=Homo sapiens OX=9606 GN=KLHL36 PE=1 SV=1	1	69851.6		0.332011								-0.399273								-0.0816142									0.705078										0.383935
	Q8NCY6	MSANTD4	>sp|Q8NCY6|MSD4_HUMAN Myb/SANT-like DNA-binding domain-containing protein 4 OS=Homo sapiens OX=9606 GN=MSANTD4 PE=1 SV=1	1	41124.4			-0.396439								0.989549								0.971794						0.243804			-0.52247										-0.412517
	Q7LBR1	CHMP1B	>sp|Q7LBR1|CHM1B_HUMAN Charged multivesicular body protein 1b OS=Homo sapiens OX=9606 GN=CHMP1B PE=1 SV=1	1	22095.2	0.823751	-2.79612	0.53468	1.01509	-0.67247	0.943983	1.35601	0.509246	-0.0985192	-0.0115699	2.22607	2.43753	2.10179	-1.78173	1.38389	-1.49676	-0.897849	-2.54905	0.518341	-2.03555	0.821823	1.31938	2.13329	1.48205	0.127649	-0.394967	-0.189659	-0.634504	-1.72674	1.23312	-0.762474	1.7066	-0.587977	-1.56425	1.8787	1.32571	1.30316	2.80288	-1.446	1.88273	-1.76507	-0.646513	-2.34114	1.08332
	Q86U42	PABPN1	>sp|Q86U42|PABP2_HUMAN Polyadenylate-binding protein 2 OS=Homo sapiens OX=9606 GN=PABPN1 PE=1 SV=3	1	32598		-0.152397	1.80649		-0.218808	-1.07562				-0.413261	-0.360972	-0.669145		1.3216				-0.708303	0.446375	0.502137		-0.79523			-0.230462		-0.656352	0.494954	-0.673912		-0.513658			0.199629	-0.398327		-0.0192711	-0.590596	-0.509658		0.328601
	P51677	CCR3	>sp|P51677|CCR3_HUMAN C-C chemokine receptor type 3 OS=Homo sapiens OX=9606 GN=CCR3 PE=1 SV=1	1	41016.6			0.799215								-0.0691037								-1.20898						-0.0715892			-0.599554										0.348001
	Q9H0D6	XRN2	>sp|Q9H0D6|XRN2_HUMAN 5'-3' exoribonuclease 2 OS=Homo sapiens OX=9606 GN=XRN2 PE=1 SV=1	1	108513		-7.04057	3.9593				-3.56269	-7.27614		-11.7453	-5.95974				-1.68174	-5.46625							-10.525	-0.868799	-3.86634		-8.14264	-5.30066				-2.55874	-0.119967				-7.86971	-0.285088				4.94255	4.93204	-6.00547
	P29400	COL4A5	>sp|P29400|CO4A5_HUMAN Collagen alpha-5(IV) chain OS=Homo sapiens OX=9606 GN=COL4A5 PE=1 SV=2	1	158249			-0.541081				0.871719				0.105999				-0.255516				0.900694				1.28955		-0.195582			-0.338897				1.41697						0.529989				-0.514216
	P35711	SOX5	>sp|P35711|SOX5_HUMAN Transcription factor SOX-5 OS=Homo sapiens OX=9606 GN=SOX5 PE=1 SV=3	1	83973.2						-0.142351								0.72377								-0.319634									-0.605104				-1.21223						0.621645
	P59665	DEFA1	>sp|P59665|DEF1_HUMAN Neutrophil defensin 1 OS=Homo sapiens OX=9606 GN=DEFA1 PE=1 SV=1	1	6302.02				-0.207605									0.948683								1.10852									-0.413027										-1.63474
	O95466	FMNL1	>sp|O95466|FMNL1_HUMAN Formin-like protein 1 OS=Homo sapiens OX=9606 GN=FMNL1 PE=1 SV=3	1	121646								0.321421								0.752463								-0.406019									-1.6005										0.932783	-0.934053
	Q9H3P7	ACBD3	>sp|Q9H3P7|GCP60_HUMAN Golgi resident protein GCP60 OS=Homo sapiens OX=9606 GN=ACBD3 PE=1 SV=4	1	60556				0.196639									0.976988								0.813904									1.62142										1.75971
	Q6NY19	KANK3	>sp|Q6NY19|KANK3_HUMAN KN motif and ankyrin repeat domain-containing protein 3 OS=Homo sapiens OX=9606 GN=KANK3 PE=1 SV=1	1	85840.9				-0.498299									-0.316532								-0.405926									0.0660921										0.475058
	Q96QA5	GSDMA	>sp|Q96QA5|GSDMA_HUMAN Gasdermin-A OS=Homo sapiens OX=9606 GN=GSDMA PE=1 SV=4	1	49333.8	1.10912								1.69502								1.31921									-0.173096										0.106739
	Q5D0E6	DALRD3	>sp|Q5D0E6|DALD3_HUMAN DALR anticodon-binding domain-containing protein 3 OS=Homo sapiens OX=9606 GN=DALRD3 PE=1 SV=2	1	59324.8		1.58075								0.78143								0.130282									0.50918										1.0073
	P29353	SHC1	>sp|P29353|SHC1_HUMAN SHC-transforming protein 1 OS=Homo sapiens OX=9606 GN=SHC1 PE=1 SV=4	1	62782.5			1.27912								0.52941								-0.0304514						1.22547			0.95765										-0.121176
	A0A0B4J1X8	IGHV3-43	>sp|A0A0B4J1X8|HV343_HUMAN Immunoglobulin heavy variable 3-43 OS=Homo sapiens OX=9606 GN=IGHV3-43 PE=3 SV=1	1	10947.3	0.173136	-0.32479			0.773441	0.152874	2.12893	0.191959	1.20428	-2.83861		-0.240568		0.437613	-0.457937	0.412172	-1.29617	-0.871064		-0.129453		-1.06001	-0.57826	-0.0764033		-0.979403	-0.189485		1.12441		0.0498714	-0.562497	-0.660642	0.712745	-0.758588	0.0658001	-0.872499		0.758745		1.52359	-0.32078	1.63595	-1.30911
	Q96AP4	ZUP1	>sp|Q96AP4|ZUP1_HUMAN Zinc finger-containing ubiquitin peptidase 1 OS=Homo sapiens OX=9606 GN=ZUP1 PE=1 SV=1	1	65916.3		0.369224	-0.618491				0.61184			2.24435	-0.30381				0.0892045			2.74006	-3.44201				-0.0306615		-1.72385		1.31458	-2.04077				0.546846					-0.934532	1.61078				-0.527981
	A6NHG4	DDTL	>sp|A6NHG4|DDTL_HUMAN D-dopachrome decarboxylase-like protein OS=Homo sapiens OX=9606 GN=DDTL PE=2 SV=1	1	14186.3						-0.385635								1.80053								0.0711133									0.529225				-0.307131						-0.691497
	F8W029	NACA	>tr|F8W029|F8W029_HUMAN Nascent polypeptide-associated complex subunit alpha OS=Homo sapiens OX=9606 GN=NACA PE=1 SV=1	1	7712.68		-1.34832		0.58118	-2.3935					-0.258821		-1.14188	0.192992					-0.27521		-1.64659	-0.18437						-1.51955		-3.30673	1.33898				-0.246728			0.255394		-1.8681	1.24263
	O60832	DKC1	>sp|O60832|DKC1_HUMAN H/ACA ribonucleoprotein complex subunit DKC1 OS=Homo sapiens OX=9606 GN=DKC1 PE=1 SV=3	1.22222	57506.7	1.72219	-1.35711	0.66123	0.283817	-0.894065	1.16617	1.18824	-0.357854	0.0103043	-0.813454	1.66762	1.71737	1.75282	-0.258223	0.126003	0.412269	0.157929	-0.506191	-0.120988	-0.974122	-1.05035	-0.0385652	0.923031	1.48749	-0.538833	-0.0345536	-0.983945	-0.278932	-1.90688	0.79069	0.0993415	1.44147	1.48715	-0.0863752	-0.170032	-0.368848	1.73571	0.68062	-1.24825	0.545344	-1.66641	0.963382	-0.324616	2.19757
	P15516	HTN3	>sp|P15516|HIS3_HUMAN Histatin-3 OS=Homo sapiens OX=9606 GN=HTN3 PE=1 SV=2	1	4059.97			0.829359		-0.28997						0.38925	0.221993							0.194939	-0.307508					0.503658			1.18345	-0.514448					0.598607				0.143206	-0.599733
	B3KS81	SRRM5	>sp|B3KS81|SRRM5_HUMAN Serine/arginine repetitive matrix protein 5 OS=Homo sapiens OX=9606 GN=SRRM5 PE=1 SV=3	1	80307.9			1.18198								0.115705								-0.507266						1.66937			-0.0402244										0.874938
	Q16787	LAMA3	>sp|Q16787|LAMA3_HUMAN Laminin subunit alpha-3 OS=Homo sapiens OX=9606 GN=LAMA3 PE=1 SV=2	1	362871			0.075058					-2.5609			0.30966					-1.59516			0.970694					1.78487	0.363609			2.81726					-1.77757					1.46512					-2.17843	-1.1029
	Q9UL51	HCN2	>sp|Q9UL51|HCN2_HUMAN Potassium/sodium hyperpolarization-activated cyclic nucleotide-gated channel 2 OS=Homo sapiens OX=9606 GN=HCN2 PE=1 SV=3	1	96888.3			-0.50686								0.262698								0.56323						-0.0469669			0.700335										0.321009
	I3L235	TBC1D16	>tr|I3L235|I3L235_HUMAN TBC1 domain family member 16 (Fragment) OS=Homo sapiens OX=9606 GN=TBC1D16 PE=1 SV=8	1			-4.58782		1.9025			0.0602896			-4.63862			3.28446		1.69898			-3.62355			2.39563		1.55723				-3.48245			2.81559		2.87627					-0.0333767			2.2587		-0.142752
	P01768	IGHV3-30	>sp|P01768|HV330_HUMAN Immunoglobulin heavy variable 3-30 OS=Homo sapiens OX=9606 GN=IGHV3-30 PE=1 SV=2	1	10789.3	-1.17274	1.49759	-0.23967	-1.03892		-2.09833		0.941577	-0.529205	0.331345	-0.671654		-1.86949	0.796051		0.108644	0.00496355	3.24184	-3.20139		-1.48938	0.801815		1.7979	0.570298	1.12581	1.26546	-1.09105		-1.46567	3.73839		0.302658		-0.792597	0.35344	-0.163658	-4.30155		-2.51782	4.84499		0.60483	0.00362604
	Q6ZT07	TBC1D9	>sp|Q6ZT07|TBCD9_HUMAN TBC1 domain family member 9 OS=Homo sapiens OX=9606 GN=TBC1D9 PE=2 SV=2	1	143138				-0.400715									-0.420698								-0.380452									0.116825										1.05539
	Q14643	ITPR1	>sp|Q14643|ITPR1_HUMAN Inositol 1,4,5-trisphosphate receptor type 1 OS=Homo sapiens OX=9606 GN=ITPR1 PE=1 SV=3	1	313729	-0.00768556								-0.633207								-0.671082									0.621329										0.281228
	P07101-4	TH	>sp|P07101-4|TY3H_HUMAN Isoform 4 of Tyrosine 3-monooxygenase OS=Homo sapiens OX=9606 GN=TH	1	58563.8			2.26791				0.183734				-0.955896				0.691378				-0.46911				0.258439		0.503461			-0.0416794				0.558997						0.69208				1.33481
	A8K855	EFCAB7	>sp|A8K855|EFCB7_HUMAN EF-hand calcium-binding domain-containing protein 7 OS=Homo sapiens OX=9606 GN=EFCAB7 PE=1 SV=1	1	71935					-0.950374	0.68229	0.814801	0.394617				-2.68936		0.201655	0.50045	0.350343				-0.3724		0.789885	0.546621	-0.0376645					1.24661		-0.782879	0.287865	-1.85034	-0.518286	-0.443278				0.304425		-0.064818	0.771012	-0.997024	0.396759
	Q6N021	TET2	>sp|Q6N021|TET2_HUMAN Methylcytosine dioxygenase TET2 OS=Homo sapiens OX=9606 GN=TET2 PE=1 SV=3	1	223671			1.50171								0.409846								0.526985						0.77302			0.301743										0.237283
	Q9UKN5	PRDM4	>sp|Q9UKN5|PRDM4_HUMAN PR domain zinc finger protein 4 OS=Homo sapiens OX=9606 GN=PRDM4 PE=1 SV=3	1	87863.6				0.132506									0.173013								0.387821									0.865817										0.321299
	P78346	RPP30	>sp|P78346|RPP30_HUMAN Ribonuclease P protein subunit p30 OS=Homo sapiens OX=9606 GN=RPP30 PE=1 SV=1	1	29171.6								0.374014								-5.96025								-8.59677									1.16502										-8.51451	1.09167
	Q9HBT7	ZNF287	>sp|Q9HBT7|ZN287_HUMAN Zinc finger protein 287 OS=Homo sapiens OX=9606 GN=ZNF287 PE=2 SV=2	1	88282.7		1.66237	0.0567756		0.192433					2.0713	-1.70792	1.08734						0.337198	-1.33269	1.11092					1.33109		-0.93466	-1.36311	-0.475243					0.555214			-0.264929	-1.19158	1.44015
	P06276	BCHE	>sp|P06276|CHLE_HUMAN Cholinesterase OS=Homo sapiens OX=9606 GN=BCHE PE=1 SV=1	2.27273	65042.5	1.42449	-0.0098555	-0.371247			1.20611		0.340165	1.32993	0.335595	0.584432			0.120237		-0.0886298	0.578878	0.394561	0.755128			0.308703		0.769031	-0.632937	0.765153	0.901951	1.63052			-1.71345		-0.116243		-0.302796	-0.784159	1.11609	-0.701892			0.347877		-0.252058	-0.166611
	P12955	PEPD	>sp|P12955|PEPD_HUMAN Xaa-Pro dipeptidase OS=Homo sapiens OX=9606 GN=PEPD PE=1 SV=3	1	54381.9		0.0842571	-1.75149							-0.515536	-0.595994							-0.14899	-3.22296						0.232515		0.402351	-2.9229									0.401709	-1.35068
	P31483	TIA1	>sp|P31483|TIA1_HUMAN Nucleolysin TIA-1 isoform p40 OS=Homo sapiens OX=9606 GN=TIA1 PE=1 SV=3	1	42935.6	1.37815		-0.885709					-2.63582	1.33934		0.515478					-1.54498	0.569891		0.85038					2.21337	1.18175	1.70526		2.99452					-1.44549			0.646149		2.07614					-3.04661	-0.623414
	P10645	CHGA	>sp|P10645|CMGA_HUMAN Chromogranin-A OS=Homo sapiens OX=9606 GN=CHGA PE=1 SV=7	1	48888.7				1.81593									1.94346								1.46471									1.68613										1.12397
	A6NE01	FAM186A	>sp|A6NE01|F186A_HUMAN Protein FAM186A OS=Homo sapiens OX=9606 GN=FAM186A PE=2 SV=3	1	262595			-0.587877								0.339541								-3.82241						-1.88178			-0.500734										3.7773
	P48740-2	MASP1	>sp|P48740-2|MASP1_HUMAN Isoform 2 of Mannan-binding lectin serine protease 1 OS=Homo sapiens OX=9606 GN=MASP1	1	79195.2		-0.867863								-0.121636								-0.462836									-0.970221										0.23101
	Q5T0B9	ZNF362	>sp|Q5T0B9|ZN362_HUMAN Zinc finger protein 362 OS=Homo sapiens OX=9606 GN=ZNF362 PE=1 SV=1	1	45785.3		-0.576019								0.382475								0.0278593									0.62109										0.529082
	Q9UJW2	TINAG	>sp|Q9UJW2|TINAG_HUMAN Tubulointerstitial nephritis antigen OS=Homo sapiens OX=9606 GN=TINAG PE=2 SV=3	1	54568.9	-0.504926								-0.0171834								0.584839									1.745										-0.324415
	O95257	GADD45G	>sp|O95257|GA45G_HUMAN Growth arrest and DNA damage-inducible protein GADD45 gamma OS=Homo sapiens OX=9606 GN=GADD45G PE=1 SV=1	1	17110.4	0.853748								-0.695265								1.30723									-0.675229										1.48382
	F5H0U5	GLTP	>tr|F5H0U5|F5H0U5_HUMAN Glycolipid transfer protein OS=Homo sapiens OX=9606 GN=GLTP PE=1 SV=1	1	21645.3		-0.266767								1.04993								-0.562843									-0.637331										0.121943
	P26927	MST1	>sp|P26927|HGFL_HUMAN Hepatocyte growth factor-like protein OS=Homo sapiens OX=9606 GN=MST1 PE=1 SV=2	1	78362.5	1.69173	-0.310104				1.31335			0.58859	-0.0358954				0.13706			-0.208988	-0.372172				0.466077				0.321843	-0.180821				-0.591639				1.66652	0.0299527	0.499384				1.82349
	E9PS54	AGBL2	>tr|E9PS54|E9PS54_HUMAN Cytosolic carboxypeptidase 2 OS=Homo sapiens OX=9606 GN=AGBL2 PE=4 SV=1	1	7175.62	-0.591905								0.432352								0.0178657									1.02101										0.491113
	Q99569	PKP4	>sp|Q99569|PKP4_HUMAN Plakophilin-4 OS=Homo sapiens OX=9606 GN=PKP4 PE=1 SV=2	1	131787		-1.26852				0.69877				0.337171				-3.11446				-2.02821				-0.334914					-0.97573				-1.05167				-1.06075		2.9538				-0.380183
	Q9HCL2	GPAM	>sp|Q9HCL2|GPAT1_HUMAN Glycerol-3-phosphate acyltransferase 1, mitochondrial OS=Homo sapiens OX=9606 GN=GPAM PE=1 SV=3	1	93735.5					0.355212							0.0510493								0.296827									0.481792					1.05861					0.803021
	Q9BY77	POLDIP3	>sp|Q9BY77|PDIP3_HUMAN Polymerase delta-interacting protein 3 OS=Homo sapiens OX=9606 GN=POLDIP3 PE=1 SV=2	1	45929.5		0.465392								-0.0170418								0.331404									0.166102										-0.383031
	P11216	PYGB	>sp|P11216|PYGB_HUMAN Glycogen phosphorylase, brain form OS=Homo sapiens OX=9606 GN=PYGB PE=1 SV=5	1	96503.5	-0.0528444								-0.345634								0.118624									2.02325										0.100117
	O75382	TRIM3	>sp|O75382|TRIM3_HUMAN Tripartite motif-containing protein 3 OS=Homo sapiens OX=9606 GN=TRIM3 PE=1 SV=2	1	80648		-0.192136	0.554052	0.654934	-0.839442			-0.148965		-0.609078	0.493786	-0.572761	0.208435			-1.29888		-0.135029	0.590622	-0.462019	0.536998			-0.660689	1.2977		-0.0155819	0.126189	1.08222	-0.251869			-0.641215	0.00963979			0.0820158	0.231101	-1.44336	0.0181194			1.52669	-1.46562
	P55058	PLTP	>sp|P55058|PLTP_HUMAN Phospholipid transfer protein OS=Homo sapiens OX=9606 GN=PLTP PE=1 SV=1	1.66667	53036.6		0.22708		-0.84349	-0.088761	0.231204				0.159988		1.58357	-0.0784418	-1.3888				-0.0950158		0.435304	-1.18756	0.323775					0.12252		-0.661213	-0.246559	0.496274			1.01732	1.06172		0.755703		0.428685	-1.06402	-0.21014
	H3BRW2	CLK3	>tr|H3BRW2|H3BRW2_HUMAN Dual-specificity protein kinase CLK3 (Fragment) OS=Homo sapiens OX=9606 GN=CLK3 PE=1 SV=1	1									0.294272								0.627594								-0.400112									-0.198117										2.43658	-0.363842
	Q16401	PSMD5	>sp|Q16401|PSMD5_HUMAN 26S proteasome non-ATPase regulatory subunit 5 OS=Homo sapiens OX=9606 GN=PSMD5 PE=1 SV=3	1	56029.3					-0.552905							-3.24926								-0.406935									1.54439					-2.17055					-0.99322
	Q6EMK4	VASN	>sp|Q6EMK4|VASN_HUMAN Vasorin OS=Homo sapiens OX=9606 GN=VASN PE=1 SV=1	1	69313.1				0.485059									-0.127056								0.619374									-0.579837										-0.809102
	A6NFN3	RBFOX3	>sp|A6NFN3|RFOX3_HUMAN RNA binding protein fox-1 homolog 3 OS=Homo sapiens OX=9606 GN=RBFOX3 PE=2 SV=4	1	33851.6					-1.14599			0.838241				-3.08606				-0.562447				-0.273992				-5.17296					-0.705101				-4.51503	-4.56953					-0.669077				-1.12647	-0.462252
	P01764	IGHV3-23	>sp|P01764|HV323_HUMAN Immunoglobulin heavy variable 3-23 OS=Homo sapiens OX=9606 GN=IGHV3-23 PE=1 SV=2	1	10439.1	-0.231523	2.27097	-0.907061	0.253542	1.45467	1.31161	-0.113263	-0.661527	0.409377	0.896431	-1.66345	-0.0585124	-1.09202	-2.90223	-1.33416	-0.692235	-0.761351	2.05817	-0.608829	0.154194	-1.58563	2.84294	-0.424748	0.80494	0.523737	-0.988773	1.38589	-1.65455	-0.668124	-2.41728	3.0979	0.282047	-0.572644	2.22475	0.388955	1.64173	-0.0361844	-1.06113	1.02449	-2.73839	3.81044	-1.64508	-1.11185	-0.452474
	Q8IYH5	ZZZ3	>sp|Q8IYH5|ZZZ3_HUMAN ZZ-type zinc finger-containing protein 3 OS=Homo sapiens OX=9606 GN=ZZZ3 PE=1 SV=1	1	101960	0.451401								0.692574								0.823804									1.67695										0.413651
	P06753	TPM3	>sp|P06753|TPM3_HUMAN Tropomyosin alpha-3 chain OS=Homo sapiens OX=9606 GN=TPM3 PE=1 SV=2	2	32798.7	0.557287								-0.656206								-0.691228									0.0384229										0.337457
	Q96PX8	SLITRK1	>sp|Q96PX8|SLIK1_HUMAN SLIT and NTRK-like protein 1 OS=Homo sapiens OX=9606 GN=SLITRK1 PE=1 SV=2	1	75810.6								-0.344696								1.01425								0.0420952									-0.234522										-0.0838502	-0.361713
	Q15485	FCN2	>sp|Q15485|FCN2_HUMAN Ficolin-2 OS=Homo sapiens OX=9606 GN=FCN2 PE=1 SV=2	1.66667	31393.2	0.583694	1.90172							-0.409167	0.341508							0.18826	-0.0328473								-0.745024	1.24667									0.315739	-0.296787
	A0A1B0GWA0	ZNF654	>tr|A0A1B0GWA0|A0A1B0GWA0_HUMAN Zinc finger protein 654 OS=Homo sapiens OX=9606 GN=ZNF654 PE=1 SV=1	1							-1.10582								1.13265								-1.74597									-1.73516				-1.27281						-0.0366834
	Q92914	FGF11	>sp|Q92914|FGF11_HUMAN Fibroblast growth factor 11 OS=Homo sapiens OX=9606 GN=FGF11 PE=1 SV=1	1	24989	-0.38747	-0.795676						1.85894	1.16019	-0.300807						0.897522	1.3679	-1.09497						-2.36969		0.0172335	-1.05678						-2.03074			-0.676474	1.14756						2.91399	-1.9436
	P15144	ANPEP	>sp|P15144|AMPN_HUMAN Aminopeptidase N OS=Homo sapiens OX=9606 GN=ANPEP PE=1 SV=4	1	109340	-0.401735								-0.0323742								0.131542									0.877367										0.273727
	P07737	PFN1	>sp|P07737|PROF1_HUMAN Profilin-1 OS=Homo sapiens OX=9606 GN=PFN1 PE=1 SV=2	1	14913.5	-0.10397	-0.613723	2.20759	-1.57587		-1.20507			-1.14446	-1.76336	-0.589083		-1.56779	3.02953			-1.42004	-0.253515	-1.44684		-0.37537	-1.78814			-1.31716	1.35533	0.0151607	0.166699		-1.5753	2.54671				-1.39772	-0.253769	-1.87033	1.36933		-0.333525	-1.0499
	O60231	DHX16	>sp|O60231|DHX16_HUMAN Pre-mRNA-splicing factor ATP-dependent RNA helicase DHX16 OS=Homo sapiens OX=9606 GN=DHX16 PE=1 SV=2	1	119189	0.285087								1.37565								0.0199259									0.812829										0.326371
	Q9HCU4	CELSR2	>sp|Q9HCU4|CELR2_HUMAN Cadherin EGF LAG seven-pass G-type receptor 2 OS=Homo sapiens OX=9606 GN=CELSR2 PE=1 SV=1	1	314065			0.363872								-0.124984								0.91618						-0.926874			0.0227801										-0.686477
	Q9NNZ3	DNAJC4	>sp|Q9NNZ3|DNJC4_HUMAN DnaJ homolog subfamily C member 4 OS=Homo sapiens OX=9606 GN=DNAJC4 PE=1 SV=1	1	27576.2	0.165337								-0.359516								0.676645									0.358328										-0.164623
	Q6UB35	MTHFD1L	>sp|Q6UB35|C1TM_HUMAN Monofunctional C1-tetrahydrofolate synthase, mitochondrial OS=Homo sapiens OX=9606 GN=MTHFD1L PE=1 SV=1	1	102159	-0.971891		1.62882						-0.699085		-0.293403						0.522207		-0.687842						0.642745	2.02056		0.744184								-0.377881		1.10893
	Q8IZC6	COL27A1	>sp|Q8IZC6|CORA1_HUMAN Collagen alpha-1(XXVII) chain OS=Homo sapiens OX=9606 GN=COL27A1 PE=1 SV=1	1	94732.4					-1.00803							-0.701441								-3.74366									-0.685057					0.677538					-3.44303
	Q9UDV7	ZNF282	>sp|Q9UDV7|ZN282_HUMAN Zinc finger protein 282 OS=Homo sapiens OX=9606 GN=ZNF282 PE=1 SV=3	1	74248.5	-2.9641								3.00338								0.985747									-0.154899										2.47766
	A0A0J9YY99		>tr|A0A0J9YY99|A0A0J9YY99_HUMAN Ig-like domain-containing protein (Fragment) OS=Homo sapiens OX=9606 PE=1 SV=1	1	10807.3	-5.42656	-2.01277		2.36119	-1.57656	-3.24703	-2.81938	-2.85489	10.0724	-1.35461		-3.99014	3.09021	0.802252	-4.40505	-1.09135	-1.77482	-2.63666		5.72414	-4.20994	-3.0174	-2.73616	6.74114		0.424955	1.14927		-4.37936	-3.43605	-2.99029	-4.98706	-2.92753	-2.71111	-3.78531	-3.52524	2.77152		-1.95805	-2.22171	-3.81697	-0.837328	-1.81851	-2.39607
	O75146	HIP1R	>sp|O75146|HIP1R_HUMAN Huntingtin-interacting protein 1-related protein OS=Homo sapiens OX=9606 GN=HIP1R PE=1 SV=2	1	119315						0.464114	-0.691424							0.833361	-0.387325							2.72665	0.0677277								0.969285	-0.167058			2.03814						1.81825	-1.32715
	Q5M9Q1	NKAPL	>sp|Q5M9Q1|NKAPL_HUMAN NKAP-like protein OS=Homo sapiens OX=9606 GN=NKAPL PE=1 SV=3	1	46284.1		-0.297316								-0.206059								-0.0916649									-0.00765863										-0.542524
	Q9BRJ7	NUDT16L1	>sp|Q9BRJ7|TIRR_HUMAN Tudor-interacting repair regulator protein OS=Homo sapiens OX=9606 GN=NUDT16L1 PE=1 SV=1	1	23323.2		-0.400247	-0.45003							0.579954	1.2448							0.244544	0.64193						3.24182		-1.64124	1.46126									-0.163803	1.85976
	Q8WXH0	SYNE2	>sp|Q8WXH0|SYNE2_HUMAN Nesprin-2 OS=Homo sapiens OX=9606 GN=SYNE2 PE=1 SV=3	1	795944	-3.95837				-3.57037			-3.36494	-4.31919			-4.41444				-2.89708	-3.72691			-4.07017				-4.05929		-1.76788			1.35691				-3.1854	-3.45737		0.416573			-4.63257				-4.37082	-3.93995
	Q9UNA1	ARHGAP26	>sp|Q9UNA1|RHG26_HUMAN Rho GTPase-activating protein 26 OS=Homo sapiens OX=9606 GN=ARHGAP26 PE=1 SV=1	1	92176.6								1.21088								1.02571								0.325372									0.787612										-1.00364	1.28744
	Q68CR1	SEL1L3	>sp|Q68CR1|SE1L3_HUMAN Protein sel-1 homolog 3 OS=Homo sapiens OX=9606 GN=SEL1L3 PE=1 SV=2	1	128486		-0.0214807	1.26687				1.15108	-0.028266		-0.266673	0.68595				-0.407753	-0.392834		-0.421334	-0.161992				0.640538	0.516621	1.1087		-0.126099	0.934854				1.21374	-0.194933				-0.272717	0.971493				0.230743	-0.569892	0.398786
	Q6AHZ1	ZNF518A	>sp|Q6AHZ1|Z518A_HUMAN Zinc finger protein 518A OS=Homo sapiens OX=9606 GN=ZNF518A PE=1 SV=2	1	166676	0.147422					1.39748			-0.809302					0.442572			-0.80423					-0.735182				1.34659					-1.24011				-0.632325	1.05734					-1.31441
	Q8N7J2	AMER2	>sp|Q8N7J2|AMER2_HUMAN APC membrane recruitment protein 2 OS=Homo sapiens OX=9606 GN=AMER2 PE=1 SV=3	1	69464.7	-0.822238								-1.34107								-1.14343									1.12491										-0.414746
	Q06141	REG3A	>sp|Q06141|REG3A_HUMAN Regenerating islet-derived protein 3-alpha OS=Homo sapiens OX=9606 GN=REG3A PE=1 SV=1	1	16555.9				-1.368									-0.618196								-0.988987									-0.822444										1.01505
	F8WCT0	RBM6	>tr|F8WCT0|F8WCT0_HUMAN RNA-binding protein 6 OS=Homo sapiens OX=9606 GN=RBM6 PE=4 SV=1	1	3963.04	1.08155								1.16016								1.2553									-0.130466										0.166925
	Q9UEF7	KL	>sp|Q9UEF7|KLOT_HUMAN Klotho OS=Homo sapiens OX=9606 GN=KL PE=1 SV=2	1	112614			-0.402128		0.0749652			1.85159			-0.735069	0.023844				1.10604			0.752257	0.423486				0.602796	2.40608			0.536249	-0.436428				-0.803626	-0.282548				1.30492	0.47372				-0.855195	0.238895
	Q9C0C4	SEMA4C	>sp|Q9C0C4|SEM4C_HUMAN Semaphorin-4C OS=Homo sapiens OX=9606 GN=SEMA4C PE=1 SV=2	1	90364.7	1.47695	-1.40402	-0.646765	0.714733	-2.55191	1.67143	1.10369		1.85633	-1.01243	-1.94569	-1.6693	-0.689582	-1.24362	-0.310014		0.628119	-0.206692	0.559165	-1.34078	1.1931	-0.0926353	0.544713		4.83332	0.124925	-1.78223	2.95623	-1.86258	0.887477	-2.37941	0.857186		-0.362919	0.265485	2.83903	-3.23434	2.30584	-1.17304	2.49924	-1.13243	-0.120024
	P12883	MYH7	>sp|P12883|MYH7_HUMAN Myosin-7 OS=Homo sapiens OX=9606 GN=MYH7 PE=1 SV=5	2.2	222959	0.232444	-0.862181		0.114858					-0.58776	-0.439818			0.162722				-0.53381	-0.188984			0.374905					0.801236	-0.824613			-0.111217						0.81784	0.638379			-0.169866
	Q7Z7M8	B3GNT8	>sp|Q7Z7M8|B3GN8_HUMAN UDP-GlcNAc:betaGal beta-1,3-N-acetylglucosaminyltransferase 8 OS=Homo sapiens OX=9606 GN=B3GNT8 PE=1 SV=1	1	43368.4		-0.827228	-1.26302							0.425535	2.03383							-0.537604	1.92442						0.213851		-0.473272	0.627364									1.70936	1.27119
	P55056	APOC4	>sp|P55056|APOC4_HUMAN Apolipoprotein C-IV OS=Homo sapiens OX=9606 GN=APOC4 PE=1 SV=1	1	11704.9		2.40062				-0.249325				2.8116				0.887047				0.908435				0.669356					1.97324				0.52838				1.56281		-1.44994				1.4937
	P30518	AVPR2	>sp|P30518|V2R_HUMAN Vasopressin V2 receptor OS=Homo sapiens OX=9606 GN=AVPR2 PE=1 SV=1	1	40252.9								-0.0130474								-0.137844								0.0356331									0.22395										1.91926	0.351089
	A0A2R8Y4Y9	RNASEH2B	>tr|A0A2R8Y4Y9|A0A2R8Y4Y9_HUMAN Ribonuclease H2 subunit B (Fragment) OS=Homo sapiens OX=9606 GN=RNASEH2B PE=1 SV=1	1				-0.393884								1.11854								1.25423						0.0612031			0.106794										-1.27044
	Q8TB72	PUM2	>sp|Q8TB72|PUM2_HUMAN Pumilio homolog 2 OS=Homo sapiens OX=9606 GN=PUM2 PE=1 SV=2	1	114145		-1.42113								-0.9085								-0.94697									-0.958909										0.185045
	O95613	PCNT	>sp|O95613|PCNT_HUMAN Pericentrin OS=Homo sapiens OX=9606 GN=PCNT PE=1 SV=4	1	377806	0.678901	-1.79554		0.536504		0.62447			0.29315	-2.15212			0.367526	-0.505422			1.50403	3.16031			0.576266	-2.76055				0.966847	1.21958			3.76405	-2.98636				-2.17868	0.714786	-0.943935			0.730997	5.42563
	Q86UD1	OAF	>sp|Q86UD1|OAF_HUMAN Out at first protein homolog OS=Homo sapiens OX=9606 GN=OAF PE=2 SV=1	1	27911.9			-0.443395					-0.508376			-0.391574					-0.124141			-0.986432					-0.507476	-1.26804			1.2314					0.450732					-0.726583					0.0527343	0.996882
	Q7L2Z9	CENPQ	>sp|Q7L2Z9|CENPQ_HUMAN Centromere protein Q OS=Homo sapiens OX=9606 GN=CENPQ PE=1 SV=1	1	30576.1								1.50079								-1.10191								-0.165204									-0.360701										-6.10099	-1.12846
	A4UGR9	XIRP2	>sp|A4UGR9|XIRP2_HUMAN Xin actin-binding repeat-containing protein 2 OS=Homo sapiens OX=9606 GN=XIRP2 PE=1 SV=2	1	382063			1.16963			0.633528					-0.395584			-0.149226					0.168695			0.169256			0.348979			1.14882			-0.182483				0.663011			1.18387			0.342658
	Q96R28	OR2M2	>sp|Q96R28|OR2M2_HUMAN Olfactory receptor 2M2 OS=Homo sapiens OX=9606 GN=OR2M2 PE=3 SV=2	1	39149.9				0.411265									0.785287								0.8262									0.821057										1.96728
	P01704	IGLV2-14	>sp|P01704|LV214_HUMAN Immunoglobulin lambda variable 2-14 OS=Homo sapiens OX=9606 GN=IGLV2-14 PE=1 SV=2	1.4	10561.9	-0.282442			-0.55251		-1.0013	0.503091		0.351739				0.00894267	0.973232	-0.746372		-0.640923				0.827506	1.47093	-0.194141			1.55695				-0.0137183	-0.224732	1.5833			-2.13717	0.364614				0.0265124	1.45915	0.682463
	Q9UKN1	MUC12	>sp|Q9UKN1|MUC12_HUMAN Mucin-12 OS=Homo sapiens OX=9606 GN=MUC12 PE=1 SV=2	1	556034	1.58635								0.686385								0.562406									-0.0912395										0.621878
	H0Y6Y5	MTX1	>tr|H0Y6Y5|H0Y6Y5_HUMAN Metaxin-1 OS=Homo sapiens OX=9606 GN=MTX1 PE=1 SV=2	1	13483.6	-2.47611								-1.22751								-0.447518									3.85986										-2.33196
	P55103	INHBC	>sp|P55103|INHBC_HUMAN Inhibin beta C chain OS=Homo sapiens OX=9606 GN=INHBC PE=2 SV=1	1	12525.9		-0.953827	0.482978					-0.259033		1.64622	-0.261898					0.267253		0.926659	0.00740973					-1.22798	-0.227718		0.77369	0.529507					0.737735				0.525133	0.58427					0.629834	0.882263
	P16152	CBR1	>sp|P16152|CBR1_HUMAN Carbonyl reductase [NADPH] 1 OS=Homo sapiens OX=9606 GN=CBR1 PE=1 SV=3	1	30224.8			-0.0624367								-0.334667								0.699614						2.59756			-0.620112										0.0423255
	Q9HC84	MUC5B	>sp|Q9HC84|MUC5B_HUMAN Mucin-5B OS=Homo sapiens OX=9606 GN=MUC5B PE=1 SV=3	1	593466			-1.75199	-0.538344		-4.37253	0.360255	-1.4825			-3.60808		-0.320765	-1.4515	-3.78218	-4.22807			-4.1457		0.652507	-5.5739	-4.17955	-0.300771	0.859994			-4.9564		0.674462	-2.52605	1.89973	-5.49121		-5.7075			-2.18361		-0.887343	-6.67208	-1.48395	-1.33469	-4.26396
	A0A1W2PPL8	TAF11L14	>tr|A0A1W2PPL8|A0A1W2PPL8_HUMAN TATA-box-binding protein-associated factor 11-like 14 OS=Homo sapiens OX=9606 GN=TAF11L14 PE=4 SV=1	1	21826.8					4.5133							-4.06688								3.41973									4.18806					-3.93633					4.19722
	Q15375	EPHA7	>sp|Q15375|EPHA7_HUMAN Ephrin type-A receptor 7 OS=Homo sapiens OX=9606 GN=EPHA7 PE=1 SV=3	1	108729		-0.168393								-0.412923								-0.245458									0.309474										0.903596
	A6NJI9	LRRC72	>sp|A6NJI9|LRC72_HUMAN Leucine-rich repeat-containing protein 72 OS=Homo sapiens OX=9606 GN=LRRC72 PE=2 SV=2	1	33634.5	1.43415				0.0873146				-0.314899			2.27661					-0.935721			0.00916711						-2.94815			3.43427					0.650248		0.0857473			-0.690754
	Q9UL68	MYT1L	>sp|Q9UL68|MYT1L_HUMAN Myelin transcription factor 1-like protein OS=Homo sapiens OX=9606 GN=MYT1L PE=2 SV=3	1	132959	0.280671					0.710756	0.395924	0.579651	0.855812					0.0898299	0.0676067	-1.03017	0.732523					-0.745778	0.241844	0.876332		-0.00792782					-0.418978	0.599225	0.19373		-0.701944	1.13172					0.955826	0.49075	-2.68229	0.253381
	Q8TBP0	TBC1D16	>sp|Q8TBP0|TBC16_HUMAN TBC1 domain family member 16 OS=Homo sapiens OX=9606 GN=TBC1D16 PE=2 SV=1	1	86316.7		0.449412								1.39508								0.638134									0.541876										0.937401
	P43251	BTD	>sp|P43251|BTD_HUMAN Biotinidase OS=Homo sapiens OX=9606 GN=BTD PE=1 SV=2	2.66667	56735	-0.356641	-1.97	0.74005	0.222845	0.593789			-0.0576212	0.771526	-0.925377	-0.154647	-0.218193	0.753262			-0.539749	0.35298	-1.19789	0.0635429	0.310345	0.429248			0.344688	0.570669	-0.415809	-0.0836614	-0.280983	-0.871796	1.15163			-0.490969	-0.295011		0.926376	0.383882	-0.360836	0.0749585	0.404597			-0.715032	0.159549
	Q96KJ9	COX4I2	>sp|Q96KJ9|COX42_HUMAN Cytochrome c oxidase subunit 4 isoform 2, mitochondrial OS=Homo sapiens OX=9606 GN=COX4I2 PE=1 SV=2	1	17047.5	0.739819								1.20146								0.532788									0.180556										0.758133
	Q9UBC5	MYO1A	>sp|Q9UBC5|MYO1A_HUMAN Unconventional myosin-Ia OS=Homo sapiens OX=9606 GN=MYO1A PE=1 SV=1	1	118326				0.123316									-0.479577								-0.0702407									-0.167008										0.202198
	P54219	SLC18A1	>sp|P54219|VMAT1_HUMAN Chromaffin granule amine transporter OS=Homo sapiens OX=9606 GN=SLC18A1 PE=1 SV=1	1	56220			0.699007								1.30297								0.829713						0.491898			0.364334										0.710586
	Q7Z7M9	GALNT5	>sp|Q7Z7M9|GALT5_HUMAN Polypeptide N-acetylgalactosaminyltransferase 5 OS=Homo sapiens OX=9606 GN=GALNT5 PE=1 SV=1	1	106199		-0.7133								-0.620047								0.034122									-0.246189										-0.50971
	P04278	SHBG	>sp|P04278|SHBG_HUMAN Sex hormone-binding globulin OS=Homo sapiens OX=9606 GN=SHBG PE=1 SV=2	2.5	40442.9		-1.07441					-0.234558			0.783679					0.35608			-0.177442					-0.340288				-0.349123					0.941224					-0.229284					1.07025
	P15814	IGLL1	>sp|P15814|IGLL1_HUMAN Immunoglobulin lambda-like polypeptide 1 OS=Homo sapiens OX=9606 GN=IGLL1 PE=1 SV=1	1	19122.6	-0.431187	-0.391114	0.912487						-0.17883	-0.263324	1.0141						-3.76531e-05	-0.647723	0.311443						0.212173	1.15107	-0.678622	0.161103								0.414404	0.20681	-1.14366
	Q9Y4E6-2	WDR7	>sp|Q9Y4E6-2|WDR7_HUMAN Isoform 2 of WD repeat-containing protein 7 OS=Homo sapiens OX=9606 GN=WDR7	1	163705	0.634145								0.544029								0.48674									-0.562694										0.277741
	Q63HQ2	EGFLAM	>sp|Q63HQ2|EGFLA_HUMAN Pikachurin OS=Homo sapiens OX=9606 GN=EGFLAM PE=1 SV=2	1	108754		-1.1757								0.310707								-1.59084									-0.884444										2.63771
	Q9Y4X4	KLF12	>sp|Q9Y4X4|KLF12_HUMAN Krueppel-like factor 12 OS=Homo sapiens OX=9606 GN=KLF12 PE=1 SV=2	1	44212.2	1.00047								-0.137671								-0.0712807									0.465865										0.367017
	Q9Y4H2	IRS2	>sp|Q9Y4H2|IRS2_HUMAN Insulin receptor substrate 2 OS=Homo sapiens OX=9606 GN=IRS2 PE=1 SV=2	1	137249		0.497118								0.453209								0.23309									-0.0037573										-0.000964147
	Q9Y6R7	FCGBP	>sp|Q9Y6R7|FCGBP_HUMAN IgGFc-binding protein OS=Homo sapiens OX=9606 GN=FCGBP PE=1 SV=3	1.75	568968	-0.717762	0.842231	0.614495		1.06793		-0.467867		-0.692338	1.15336	0.21399	0.402206			0.0473966		0.218457	1.84913	0.0269446	0.990106			0.373056		-0.30063	-1.30525	-0.0215567	-1.31561	0.349486			0.0282127		-0.943944		0.289335	0.320265	-0.93786	0.747582			0.230853
	Q5GFL6	VWA2	>sp|Q5GFL6|VWA2_HUMAN von Willebrand factor A domain-containing protein 2 OS=Homo sapiens OX=9606 GN=VWA2 PE=1 SV=1	1	79406.4	0.332676								-0.317555								0.022982									-0.337081										0.351989
	O76009	KRT33A	>sp|O76009|KT33A_HUMAN Keratin, type I cuticular Ha3-I OS=Homo sapiens OX=9606 GN=KRT33A PE=2 SV=2	1	45911.4					3.82888							-1.14652								-0.164028									0.500076					-0.849979					3.21939
	Q7L945	ZNF627	>sp|Q7L945|ZN627_HUMAN Zinc finger protein 627 OS=Homo sapiens OX=9606 GN=ZNF627 PE=1 SV=1	1	52818.7						-2.34073								1.82865								-1.69323									-2.12076				-1.83709						0.387761
	Q9NX63	CHCHD3	>sp|Q9NX63|MIC19_HUMAN MICOS complex subunit MIC19 OS=Homo sapiens OX=9606 GN=CHCHD3 PE=1 SV=1	1	26005.2			-0.0738597								0.782956								0.147809						0.721544			-0.537359										0.380688
	Q9Y2I7	PIKFYVE	>sp|Q9Y2I7|FYV1_HUMAN 1-phosphatidylinositol 3-phosphate 5-kinase OS=Homo sapiens OX=9606 GN=PIKFYVE PE=1 SV=3	1	236855						2.11898								-2.04762								2.26822									1.79004				2.00737						-0.776584
	O00541	PES1	>sp|O00541|PESC_HUMAN Pescadillo homolog OS=Homo sapiens OX=9606 GN=PES1 PE=1 SV=1	1	67960						0.565203								-0.790396								0.484595									0.0388136				0.513586						0.267095
	Q86VF7	NRAP	>sp|Q86VF7|NRAP_HUMAN Nebulin-related-anchoring protein OS=Homo sapiens OX=9606 GN=NRAP PE=1 SV=2	1	196950			1.14893								0.181215								-0.186234						-0.173013			0.377118										0.83094
	Q9BTC0	DIDO1	>sp|Q9BTC0|DIDO1_HUMAN Death-inducer obliterator 1 OS=Homo sapiens OX=9606 GN=DIDO1 PE=1 SV=5	1.4	243723	0.112901		-0.742479		1.53848			1.15441	0.300449		1.16765	0.601596				0.829145	0.541444		1.21581	1.75213				-0.273405	0.386341	-0.95928		-0.785112	1.11401				1.57771	-0.443286		-0.685688		-0.477748	1.57945				-1.1152	0.206496
	P04430	IGKV1-16	>sp|P04430|KV116_HUMAN Immunoglobulin kappa variable 1-16 OS=Homo sapiens OX=9606 GN=IGKV1-16 PE=1 SV=2	1	10195.9	-0.18032	0.725545		-0.0945869		0.47183	0.0997097	-0.535267	-0.32967	-1.24412			-0.516428	1.20083	0.458337	-0.604847	-0.0383297	-0.225086			-0.81142	-0.281662	-0.103789	0.117593		1.04099	-0.936486			-0.108663	-0.556023	0.62013	-0.101742		-0.123422	-0.117576	-0.483556			-0.608555	-0.989279	1.33702	0.352057	-0.412878
	Q8IZD2	KMT2E	>sp|Q8IZD2|KMT2E_HUMAN Inactive histone-lysine N-methyltransferase 2E OS=Homo sapiens OX=9606 GN=KMT2E PE=1 SV=1	1	204838		-0.762159								-0.613857								-0.0265409									-0.701923										-0.0377656
	Q86YW5	TREML1	>sp|Q86YW5|TRML1_HUMAN Trem-like transcript 1 protein OS=Homo sapiens OX=9606 GN=TREML1 PE=1 SV=2	1	31108			0.222926								0.708802								0.915433						-0.43578			-0.357689										0.181381
	A0A0G2JPR0	C4A	>tr|A0A0G2JPR0|A0A0G2JPR0_HUMAN Complement C4-A OS=Homo sapiens OX=9606 GN=C4A PE=1 SV=1	1	190504	-2.6254	-1.31046	-0.459723	0.308905	-0.277288			-1.16808	-1.71915	-1.50864	-0.462957	-0.470136	-0.316626			-1.02268	-0.908187	4.81837	-0.973124	-0.0288662	1.74731			-1.65782	-1.58277	-1.30532	-1.91699	-2.16608	-0.64721	0.301376			-2.67119	-0.719067		-1.04011	-1.00495	-1.95094	1.19023	0.541276			-0.95974	4.29888
	Q96DM3	RMC1	>sp|Q96DM3|RMC1_HUMAN Regulator of MON1-CCZ1 complex OS=Homo sapiens OX=9606 GN=RMC1 PE=1 SV=2	1	74926.6		0.215116								-0.224489								-0.0519162									-0.429804										-0.905078
	Q494V2	CFAP100	>sp|Q494V2|CP100_HUMAN Cilia- and flagella-associated protein 100 OS=Homo sapiens OX=9606 GN=CFAP100 PE=1 SV=1	1	71073.1					0.932686							0.105233								2.86045									6.33418					0.27246					0.152512
	G3V2L9	STAC3	>tr|G3V2L9|G3V2L9_HUMAN SH3 and cysteine-rich domain-containing protein 3 OS=Homo sapiens OX=9606 GN=STAC3 PE=4 SV=1	1	11663.1	0.00650337								-1.59108								-2.61792									1.10679										-1.78227
	H0YHR7	NUBPL	>tr|H0YHR7|H0YHR7_HUMAN Iron-sulfur protein NUBPL (Fragment) OS=Homo sapiens OX=9606 GN=NUBPL PE=1 SV=1	1							0.193752								-0.278808								-0.0650055									-0.496802				0.0348075						0.187289
	H0Y8P0	TBC1D1	>tr|H0Y8P0|H0Y8P0_HUMAN TBC1 domain family member 1 (Fragment) OS=Homo sapiens OX=9606 GN=TBC1D1 PE=1 SV=3	1		-1.50435								-1.00396								-0.164097									2.126										-1.6635
	O00533	CHL1	>sp|O00533|NCHL1_HUMAN Neural cell adhesion molecule L1-like protein OS=Homo sapiens OX=9606 GN=CHL1 PE=1 SV=4	1	132240			-0.0615268								0.442782								-0.123424						2.49073			-0.51583										1.22229
	P43361	MAGEA8	>sp|P43361|MAGA8_HUMAN Melanoma-associated antigen 8 OS=Homo sapiens OX=9606 GN=MAGEA8 PE=1 SV=2	1	35192.6			0.735381								-1.53479								-1.19086						0.407199			-1.58153										-1.74042
	O95445	APOM	>sp|O95445|APOM_HUMAN Apolipoprotein M OS=Homo sapiens OX=9606 GN=APOM PE=1 SV=2	1.44444	21239.4	-0.294248	-0.760394	-0.721273	1.76953	0.335542	0.536083	0.855236		-0.190504	0.0492398	0.939701	0.964059	0.825073	-2.39433	-0.600204		-0.949277	-2.18162	0.76189	-0.179345	1.91729	0.56658	2.11701		0.200977	-2.17214	1.12894	-0.0490284	0.628315	0.453923	-1.34233	-0.279354		-0.832751	1.47651	0.6481	1.0334	0.898627	0.221554	-0.592311	-0.0652676	-2.77544
	P82094	TMF1	>sp|P82094|TMF1_HUMAN TATA element modulatory factor OS=Homo sapiens OX=9606 GN=TMF1 PE=1 SV=2	1	122767					-0.88982	0.148405						4.24393		0.330634						-1.83233		2.24033							-1.06944		1.68527			1.03311	2.96709				-1.44369		-1.068
	J3KR12		>tr|J3KR12|J3KR12_HUMAN Uncharacterized protein OS=Homo sapiens OX=9606 PE=4 SV=1	1	36695.6						0.693951	1.6033							-0.103723	-1.01179							0.73253	0.715701								1.76639	1.11681			0.950105						-0.267854	0.327203
	P35749	MYH11	>sp|P35749|MYH11_HUMAN Myosin-11 OS=Homo sapiens OX=9606 GN=MYH11 PE=1 SV=3	1.05556	227199	1.1702	-0.152023	-2.68871	-0.512214		0.311924	-1.29341	-0.359527	1.49377	-3.26476	0.513717		1.82425	-0.440692	-0.48348	0.343041	2.27423	-2.49154	2.44926		2.81484	-1.98461	-2.05216	1.66994	1.87416	-0.53749	-0.0388793	3.36338		2.27197	-1.00033	0.466942	-0.714005		-0.851674	0.306815	-2.4715	1.81458		2.29156	0.583849	0.865041	-3.10752	-1.06445
	P26572	MGAT1	>sp|P26572|MGAT1_HUMAN Alpha-1,3-mannosyl-glycoprotein 2-beta-N-acetylglucosaminyltransferase OS=Homo sapiens OX=9606 GN=MGAT1 PE=1 SV=2	1	50846.4			-0.651641								0.587059								0.819133						0.450688			-0.418657										0.100154
	Q6IBS0	TWF2	>sp|Q6IBS0|TWF2_HUMAN Twinfilin-2 OS=Homo sapiens OX=9606 GN=TWF2 PE=1 SV=2	1	39392.2				0.417713									-0.128832								-0.60228									0.0327079										0.426957
	Q6P9F0	CCDC62	>sp|Q6P9F0|CCD62_HUMAN Coiled-coil domain-containing protein 62 OS=Homo sapiens OX=9606 GN=CCDC62 PE=1 SV=2	1	77699	-0.367905		0.770181						0.118744		-0.322124						0.46567		0.845499						0.624344	1.01835		0.638187								-0.927357		-0.153549
	P08620	FGF4	>sp|P08620|FGF4_HUMAN Fibroblast growth factor 4 OS=Homo sapiens OX=9606 GN=FGF4 PE=1 SV=1	1	19280.1			1.81808								-1.47958								0.0506108						-0.635237			0.951463										0.247021
	O75832	PSMD10	>sp|O75832|PSD10_HUMAN 26S proteasome non-ATPase regulatory subunit 10 OS=Homo sapiens OX=9606 GN=PSMD10 PE=1 SV=1	1	24412.4			0.634592					-0.513105			-0.738501					1.27367			0.941754					-0.92581	-0.0819176			-0.17307					0.00116738					-0.998781					1.2535	-0.796913
	A8K7I4	CLCA1	>sp|A8K7I4|CLCA1_HUMAN Calcium-activated chloride channel regulator 1 OS=Homo sapiens OX=9606 GN=CLCA1 PE=1 SV=3	1	97909.8		-0.457592								-0.588318								-0.270754									-0.369534										0.560302
	P01593	IGKV1D-33	>sp|P01593|KVD33_HUMAN Immunoglobulin kappa variable 1D-33 OS=Homo sapiens OX=9606 GN=IGKV1D-33 PE=1 SV=2	1	10403	-0.89703	0.338494	1.04881	0.475816	0.0710019	0.541503	-0.194994	0.186237	0.0390176	1.03448	-0.728903	-0.880329	-0.423783	0.680738	-1.26489	-0.524153	-0.219504	0.399173	-1.46368	0.88396	-0.0888727	0.535694	-1.51271	-0.344819	3.07625	0.862589	0.57885	-0.427053	-0.3526	-0.497393	1.1298	-0.492755	-0.287958	1.50371	-0.0309471	-0.0726076	-0.600361	-0.0481625	1.3342	-0.0617066	0.0661507	0.626561	0.808611	-1.36137
	Q8NI35	PATJ	>sp|Q8NI35|INADL_HUMAN InaD-like protein OS=Homo sapiens OX=9606 GN=PATJ PE=1 SV=3	1	196247		0.369555			0.440502					0.765835		1.03885						0.971663		0.577886							0.381032		0.790916					0.472491			-1.06796		0.425031
	O43189	PHF1	>sp|O43189|PHF1_HUMAN PHD finger protein 1 OS=Homo sapiens OX=9606 GN=PHF1 PE=1 SV=3	1	62066.2		0.20535								-0.819593								0.147477									0.379802										-0.652939
	Q9C0F0	ASXL3	>sp|Q9C0F0|ASXL3_HUMAN Putative Polycomb group protein ASXL3 OS=Homo sapiens OX=9606 GN=ASXL3 PE=2 SV=3	1	241767		-1.06734								-0.640359								-0.381775									-0.740136										-0.0373471
	A0A0A0MT69	IGKJ4	>tr|A0A0A0MT69|A0A0A0MT69_HUMAN Immunoglobulin kappa joining 4 (Fragment) OS=Homo sapiens OX=9606 GN=IGKJ4 PE=1 SV=1	1		0.488609								-0.592874								0.18415									1.58635										-0.327085
	Q9P265	DIP2B	>sp|Q9P265|DIP2B_HUMAN Disco-interacting protein 2 homolog B OS=Homo sapiens OX=9606 GN=DIP2B PE=1 SV=3	1	171382			1.08489								-0.311615								-0.199242						0.155558			0.954296										0.676075
	Q8TDW7	FAT3	>sp|Q8TDW7|FAT3_HUMAN Protocadherin Fat 3 OS=Homo sapiens OX=9606 GN=FAT3 PE=2 SV=3	1	498271			-2.16744		0.635621	0.927957	0.567064	1.61952			3.45638	-0.325646		-4.74275	1.36088	2.03338			2.46313	0.499996		0.0435603	0.167103	-0.52447	0.633721			0.789017	-0.0402427		-1.02626	1.53893	-0.50118	-1.96954	-0.400124			0.524058	0.489206		0.173585	-3.02273	-4.51751	-0.132418
	P62805	H4C1	>sp|P62805|H4_HUMAN Histone H4 OS=Homo sapiens OX=9606 GN=H4C1 PE=1 SV=2	1	11229.3		1.69312								-1.38676								-0.968215									-0.0114773										-3.02527
	Q7L7V1	DHX32	>sp|Q7L7V1|DHX32_HUMAN Putative pre-mRNA-splicing factor ATP-dependent RNA helicase DHX32 OS=Homo sapiens OX=9606 GN=DHX32 PE=1 SV=1	1	84363.8		-0.263095								-0.849352								-0.781969									-0.386638										0.803777
	H0Y5J4	DBNL	>tr|H0Y5J4|H0Y5J4_HUMAN Drebrin-like protein (Fragment) OS=Homo sapiens OX=9606 GN=DBNL PE=1 SV=1	1		1.82366								-1.11046								-1.25749									0.205155										0.872235
	O75385	ULK1	>sp|O75385|ULK1_HUMAN Serine/threonine-protein kinase ULK1 OS=Homo sapiens OX=9606 GN=ULK1 PE=1 SV=2	1	112560		-2.16277	-0.203393				1.89081			-1.19169	2.60803				1.00942			-1.86443	1.74336				2.40391		0.639661		-1.06058	0.461447				2.29214					0.511112	1.81761				-0.514397
	O00443	PIK3C2A	>sp|O00443|P3C2A_HUMAN Phosphatidylinositol 4-phosphate 3-kinase C2 domain-containing subunit alpha OS=Homo sapiens OX=9606 GN=PIK3C2A PE=1 SV=2	1	190428	1.5363	-1.56602	0.177072	0.0704042			1.75179		0.742881	-1.42786	-0.402349		0.628772		0.140429		0.113346	-1.08512	-1.34379		-0.717869		0.930211		1.82542	0.704392	-1.74184	1.45817		1.37818		1.34449				1.10949	-1.16176	1.95068		2.24415		1.39618
	P13645	KRT10	>sp|P13645|K1C10_HUMAN Keratin, type I cytoskeletal 10 OS=Homo sapiens OX=9606 GN=KRT10 PE=1 SV=6	3.12963	58791.7	0.22654	-0.188607	-0.479288			-0.339794	0.133365		-0.586206	5.3424	-0.364785			-0.150682	1.39367		-0.190245	1.17524	-0.656521			0.521194	-0.67514		0.0328747	-0.564489	0.749312	-1.03812			1.20704	1.13579			0.175359	0.217594	1.17512	0.417019			-1.55651	-0.105149
	P30041	PRDX6	>sp|P30041|PRDX6_HUMAN Peroxiredoxin-6 OS=Homo sapiens OX=9606 GN=PRDX6 PE=1 SV=3	1	24888.2	-0.470779					0.308212			-0.471183					2.14247			-0.123435					-0.417109				1.80538					-0.625368				-0.922544	-0.655841					-0.0240317
	Q09666	AHNAK	>sp|Q09666|AHNK_HUMAN Neuroblast differentiation-associated protein AHNAK OS=Homo sapiens OX=9606 GN=AHNAK PE=1 SV=2	1	628699			-1.13538								2.21272								-2.1871						-1.28881			-0.52736										3.12466
	Q9UJ04	TSPYL4	>sp|Q9UJ04|TSYL4_HUMAN Testis-specific Y-encoded-like protein 4 OS=Homo sapiens OX=9606 GN=TSPYL4 PE=1 SV=2	1	45097.7	0.914631								-0.524064								0.0987162									-0.157775										-0.643923
	Q92796-2	DLG3	>sp|Q92796-2|DLG3_HUMAN Isoform 2 of Disks large homolog 3 OS=Homo sapiens OX=9606 GN=DLG3	1			-0.0209962	-1.39559		0.206822					1.36177	1.2797	1.96018						1.02416	0.988401	0.242195					-0.909216		0.569918	-0.107983	-0.240501					-0.0781161			1.72107	0.119666	0.1539
	A8MYA2	CXorf49	>sp|A8MYA2|CX049_HUMAN Uncharacterized protein CXorf49 OS=Homo sapiens OX=9606 GN=CXorf49 PE=2 SV=3	1	54383.2	-1.08651						-2.38236		-1.1382						-1.43673		-1.49374						-2.09735			3.05686						-3.29421				-1.54299						3.79827
	Q76N89	HECW1	>sp|Q76N89|HECW1_HUMAN E3 ubiquitin-protein ligase HECW1 OS=Homo sapiens OX=9606 GN=HECW1 PE=1 SV=3	1	179442		1.76214								1.71297								2.2154									1.85874										-0.00129445
	A0A0C4DH33	IGHV1-24	>sp|A0A0C4DH33|HV124_HUMAN Immunoglobulin heavy variable 1-24 OS=Homo sapiens OX=9606 GN=IGHV1-24 PE=3 SV=1	1.66667	10758.1		1.97521	0.0185905							0.0325407	-0.124063							-1.56321	-0.491745						-0.358286		2.02775	-0.663975									2.332	-0.363935
	Q8TEP8	CEP192	>sp|Q8TEP8|CE192_HUMAN Centrosomal protein of 192 kDa OS=Homo sapiens OX=9606 GN=CEP192 PE=1 SV=3	1	278938				3.07386									-0.111305								0.981143									9.23767										1.68333
	P17252	PRKCA	>sp|P17252|KPCA_HUMAN Protein kinase C alpha type OS=Homo sapiens OX=9606 GN=PRKCA PE=1 SV=4	1	76569.1					-0.517328							-0.939431								-0.213379									-0.569064					-0.7367					0.402493
	P33527	ABCC1	>sp|P33527|MRP1_HUMAN Multidrug resistance-associated protein 1 OS=Homo sapiens OX=9606 GN=ABCC1 PE=1 SV=3	1	171481			-0.840646								0.862702								0.640057						-0.171158			0.132266										0.996653
	Q08830	FGL1	>sp|Q08830|FGL1_HUMAN Fibrinogen-like protein 1 OS=Homo sapiens OX=9606 GN=FGL1 PE=1 SV=3	1	33989.2			-0.0384626								-0.782434								-0.108852						0.351092			0.543441										-1.6243
	P48740	MASP1	>sp|P48740|MASP1_HUMAN Mannan-binding lectin serine protease 1 OS=Homo sapiens OX=9606 GN=MASP1 PE=1 SV=3	1.5	76978.1	1.48697	1.07125		1.17818	0.0672135	0.112804		-0.0242021	0.863601	1.1406		-0.21966	1.02267	-0.167248		-0.335483	-0.698692	0.830659		0.0571558	0.235111	1.02858		-0.060512		-1.30204	0.924898		0.9998	1.26378	0.590204		-0.29803	0.706799	0.892377	0.632077	-0.274397		0.160202	0.892278	0.454189		1.0121	0.580931
	P62736	ACTA2	>sp|P62736|ACTA_HUMAN Actin, aortic smooth muscle OS=Homo sapiens OX=9606 GN=ACTA2 PE=1 SV=1	1	41850.8					0.503688							0.0248495								-0.413975									1.01903					0.812064					1.17447
	P33151	CDH5	>sp|P33151|CADH5_HUMAN Cadherin-5 OS=Homo sapiens OX=9606 GN=CDH5 PE=1 SV=5	1.33333	82526.3		0.19357	-0.439616	-0.65961	0.903782	0.0912602				0.287859	-0.0128936	0.0590214	-0.059387	0.01615				0.718444	0.775194	0.595895	0.228658	0.583863			-0.176424		0.936328	-0.292064	-0.507046	0.266147	1.14582			-0.401405	0.447549		-0.00843253	-0.98897	0.929234	0.173569	-0.175116
	Q6ZWH5	NEK10	>sp|Q6ZWH5|NEK10_HUMAN Serine/threonine-protein kinase Nek10 OS=Homo sapiens OX=9606 GN=NEK10 PE=1 SV=3	1	133176	-0.215649								0.65967								1.97454									0.772802										-0.191308
	P14618	PKM	>sp|P14618|KPYM_HUMAN Pyruvate kinase PKM OS=Homo sapiens OX=9606 GN=PKM PE=1 SV=4	1	57769			-0.314318								-0.88208								-1.17511						-1.87831			-0.528549										1.26806
	Q9UMZ3	PTPRQ	>sp|Q9UMZ3|PTPRQ_HUMAN Phosphatidylinositol phosphatase PTPRQ OS=Homo sapiens OX=9606 GN=PTPRQ PE=1 SV=2	1	256753		-1.34803								-1.21997								-1.09671									-1.09335										0.0578821
	P01743	IGHV1-46	>sp|P01743|HV146_HUMAN Immunoglobulin heavy variable 1-46 OS=Homo sapiens OX=9606 GN=IGHV1-46 PE=1 SV=2	1	10783.2	0.284763	0.997756							0.677509	0.497807							-0.862904	2.82893								0.542406	3.3413									0.818916	-0.0580496
	A0A075B6S5	IGKV1-27	>sp|A0A075B6S5|KV127_HUMAN Immunoglobulin kappa variable 1-27 OS=Homo sapiens OX=9606 GN=IGKV1-27 PE=3 SV=1	1.54545	10168	0.00184589	-0.126255	1.62976	-0.156251	0.198528	0.647225	-0.937314	0.148552	0.388213	0.702839	0.429829	-0.77838	-0.575611	0.440784	-0.0675539	0.392797	0.387759	0.105728	-0.20747	0.962066	-1.35665	0.53503	-0.661041	-0.676072	1.64687	0.526307	-0.597566	-0.554819	0.460564	-0.977472	0.416031	-0.587888	-0.0756908	0.215873	-0.370762	0.0502377	-0.111198	0.343055	0.504	0.110953	0.226417	0.808739	1.21792	-0.991882
	A6NC78	GOLGA8IP	>sp|A6NC78|GOG8I_HUMAN Putative golgin subfamily A member 8I OS=Homo sapiens OX=9606 GN=GOLGA8IP PE=5 SV=2	1	71286.2		-0.779483				0.232651				-1.24176				-0.65818				-0.00462232				-1.98343					-0.787236				-0.0923177				-0.357116		-1.10155				-0.371762
	Q9ULE6	PALD1	>sp|Q9ULE6|PALD_HUMAN Paladin OS=Homo sapiens OX=9606 GN=PALD1 PE=1 SV=3	1	96562.1	-0.869836	0.329593	0.524131	0.478266	0.827717	-0.975754	-1.06505	-0.03651	0.191497	0.786685	-0.106484	-1.15055	-1.43977	-0.122288	1.57147	1.79189	0.998507	0.103767	0.437863	-0.111379	-0.0164507	-0.691655	-0.769334	-1.1208	0.527553	0.0752018	-0.113493	0.490834	0.514467	-0.674679	-0.491906	-0.442837	0.103967	-1.69615	0.113791	0.233316	-0.601161	0.946784	1.12167	0.159488	0.588743	0.625645	-0.0849402	-0.332221
	Q5FWF4-2	ZRANB3	>sp|Q5FWF4-2|ZRAB3_HUMAN Isoform 2 of DNA annealing helicase and endonuclease ZRANB3 OS=Homo sapiens OX=9606 GN=ZRANB3	1	123170			1.07036								0.932515								1.42136						1.61784			0.243545										1.30143
	P01782	IGHV3-9	>sp|P01782|HV309_HUMAN Immunoglobulin heavy variable 3-9 OS=Homo sapiens OX=9606 GN=IGHV3-9 PE=1 SV=2	1.83333	10821.3	-0.440366	0.726309	0.364717	1.113	1.75065	0.630435	-0.171296	-0.143253	-0.168545	0.214865	-0.759019	0.322774	-0.684592	-1.59768	-1.83555	-0.0531232	-1.93578	0.760737	0.354018	-0.201658	-0.239798	1.99492	-1.53601	0.404239	1.25232	-1.01071	0.142135	-0.339914	0.15939	-1.35437	2.96869	-0.974872	-0.48574	0.875259	1.03247	0.474376	-0.440343	1.11211	0.947213	-1.5125	2.11018	-2.13498	-0.693629	-0.458397
	P27815	PDE4A	>sp|P27815|PDE4A_HUMAN cAMP-specific 3',5'-cyclic phosphodiesterase 4A OS=Homo sapiens OX=9606 GN=PDE4A PE=1 SV=3	1	98081.4	-0.106895								0.149771								0.782377									0.563099										0.190948
	Q9UBI1	COMMD3	>sp|Q9UBI1|COMD3_HUMAN COMM domain-containing protein 3 OS=Homo sapiens OX=9606 GN=COMMD3 PE=1 SV=1	1	22137.2			1.63069								-0.725118								-0.31452						1.84306			-0.0502903										0.680683
	Q8IV35	WDR49	>sp|Q8IV35|WDR49_HUMAN WD repeat-containing protein 49 OS=Homo sapiens OX=9606 GN=WDR49 PE=2 SV=1	1	79244.5		-1.0781								-1.21129								-1.15678									-1.06395										-0.139695
	P11532	DMD	>sp|P11532|DMD_HUMAN Dystrophin OS=Homo sapiens OX=9606 GN=DMD PE=1 SV=3	1	426484				-0.00862052									-0.884291								-0.153069									-0.105141										-0.66305
	Q5QGS0	NEXMIF	>sp|Q5QGS0|NEXMI_HUMAN Neurite extension and migration factor OS=Homo sapiens OX=9606 GN=NEXMIF PE=1 SV=1	1	167445			-0.0450608								0.341001								-0.00720824						0.547354			-0.154561										0.530246
	P00441	SOD1	>sp|P00441|SODC_HUMAN Superoxide dismutase [Cu-Zn] OS=Homo sapiens OX=9606 GN=SOD1 PE=1 SV=2	1	15794.9						-3.7726								2.97383								-2.12499									-1.38709				-2.71334						-0.831371
	Q6NXT4	SLC30A6	>sp|Q6NXT4|ZNT6_HUMAN Zinc transporter 6 OS=Homo sapiens OX=9606 GN=SLC30A6 PE=1 SV=2	1	51082.8	-0.386345							1.3999	-1.21489							0.252172	-2.01856							-1.72655		3.45725							-0.768484			-1.1375							-1.26444	-1.81665
	A0A669KB53	STAT1	>tr|A0A669KB53|A0A669KB53_HUMAN Signal transducer and activator of transcription 1-alpha/beta OS=Homo sapiens OX=9606 GN=STAT1 PE=4 SV=1	1	91115.4						1.23393								0.495421								-0.0629943									0.446734				1.27579						0.669581
	Q14765	STAT4	>sp|Q14765|STAT4_HUMAN Signal transducer and activator of transcription 4 OS=Homo sapiens OX=9606 GN=STAT4 PE=1 SV=1	1	85885.8								1.03749								0.512264								0.326286									0.860384										-0.230043	0.547524
	Q9HCU9	BRMS1	>sp|Q9HCU9|BRMS1_HUMAN Breast cancer metastasis-suppressor 1 OS=Homo sapiens OX=9606 GN=BRMS1 PE=1 SV=1	1	28443	3.77743	-0.687514	-1.10266				1.69467		0.27528	0.20943	0.548461				-0.685748		-0.0199251	-0.308353	-0.00653782				1.45913		0.102882	-2.40992	-0.268838	0.880995				2.09138				0.689218	1.61184	1.35584				-1.28481
	P17066	HSPA6	>sp|P17066|HSP76_HUMAN Heat shock 70 kDa protein 6 OS=Homo sapiens OX=9606 GN=HSPA6 PE=1 SV=2	1	70984.2	0.16969	0.188236				-0.234668			0.252699	-0.406254				1.1497			-0.447842	0.0807466				-0.40883				1.28195	-0.24177				-0.462697				0.11857	0.410268	-0.616146				-0.313572
	O00187	MASP2	>sp|O00187|MASP2_HUMAN Mannan-binding lectin serine protease 2 OS=Homo sapiens OX=9606 GN=MASP2 PE=1 SV=4	1.6	74112.7		1.72614	0.789821	-1.01722	-0.238622	-0.108821	-0.0867485	-0.142877		0.895565	-0.666276	0.443481	-1.3728	0.628796	-0.114121	-0.0916761		1.74843	-1.22395	-0.0464256	-0.51342	-0.3317	0.299008	0.443603	-1.2819		1.48539	-0.286444	0.258234	-1.03373	0.504414	0.300955	0.89825	1.18506	-0.0329333		-0.259153	0.378677	-0.276951	0.272361	-0.666532	0.0170009	0.106011	0.517201
	P07099	EPHX1	>sp|P07099|HYEP_HUMAN Epoxide hydrolase 1 OS=Homo sapiens OX=9606 GN=EPHX1 PE=1 SV=1	1	52915			-0.504515								-0.00660057								-3.11121						-0.817499			-1.88411										1.59644
	Q5VZE5	NAA35	>sp|Q5VZE5|NAA35_HUMAN N-alpha-acetyltransferase 35, NatC auxiliary subunit OS=Homo sapiens OX=9606 GN=NAA35 PE=1 SV=1	1	83584.1	0.252083								0.301544								0.626095									0.495039										0.111904
	A0A0A0MT89	IGKJ1	>sp|A0A0A0MT89|KJ01_HUMAN Immunoglobulin kappa joining 1 OS=Homo sapiens OX=9606 GN=IGKJ1 PE=4 SV=2	1	1392.74	1.46951		1.32973	-0.144481					0.807579		-0.215839		-0.0247404				0.656709		0.0800241		-0.178745				1.57017	0.355038		0.66584		0.419918						0.289248		0.624029		-0.0800647
	O75167	PHACTR2	>sp|O75167|PHAR2_HUMAN Phosphatase and actin regulator 2 OS=Homo sapiens OX=9606 GN=PHACTR2 PE=1 SV=2	1	69657.7			-0.214109								0.152576								0.219295						-0.690055			0.233567										0.172694
	Q14722	KCNAB1	>sp|Q14722|KCAB1_HUMAN Voltage-gated potassium channel subunit beta-1 OS=Homo sapiens OX=9606 GN=KCNAB1 PE=1 SV=1	1	46533.9		-0.678792								-0.0678153								-0.419968									-1.2481										0.163351
	Q52LA3	LIN52	>sp|Q52LA3|LIN52_HUMAN Protein lin-52 homolog OS=Homo sapiens OX=9606 GN=LIN52 PE=1 SV=1	1	12992.6				-0.320617		0.864744							-0.141717	0.663065							0.607916	-1.1102								0.74418	-0.089627				0.220222					0.526018	-0.75267
	Q8N3A8	PARP8	>sp|Q8N3A8|PARP8_HUMAN Protein mono-ADP-ribosyltransferase PARP8 OS=Homo sapiens OX=9606 GN=PARP8 PE=1 SV=1	1	95810.4	0.0059512		0.177193						2.05509		0.979087						1.58772		1.2779						-0.659764	-0.127843		1.8226								-1.07373		-0.253306
	Q6KC79	NIPBL	>sp|Q6KC79|NIPBL_HUMAN Nipped-B-like protein OS=Homo sapiens OX=9606 GN=NIPBL PE=1 SV=2	1	315854		-1.6068								-0.117534								-0.0772739									-0.863827										-0.217429
	P78314	SH3BP2	>sp|P78314|3BP2_HUMAN SH3 domain-binding protein 2 OS=Homo sapiens OX=9606 GN=SH3BP2 PE=1 SV=2	1	62204.1		-0.175584								0.0279834								-0.534804									-1.00843										0.467174
	Q02952	AKAP12	>sp|Q02952|AKA12_HUMAN A-kinase anchor protein 12 OS=Homo sapiens OX=9606 GN=AKAP12 PE=1 SV=4	1	191236		0.30227								-0.168446								0.868865									-0.140103										-1.92396
	Q04656	ATP7A	>sp|Q04656|ATP7A_HUMAN Copper-transporting ATPase 1 OS=Homo sapiens OX=9606 GN=ATP7A PE=1 SV=4	1	163269			1.48841								-0.327								-0.0216652						1.87918			-0.142131										0.993879
	O75635	SERPINB7	>sp|O75635|SPB7_HUMAN Serpin B7 OS=Homo sapiens OX=9606 GN=SERPINB7 PE=1 SV=1	1	42877.5		-0.482348	0.17581							0.596624	0.289634							0.0866055	1.08991						-0.845911		0.138153	-0.456397									0.986235	-0.432844
	Q9UGR2	ZC3H7B	>sp|Q9UGR2|Z3H7B_HUMAN Zinc finger CCCH domain-containing protein 7B OS=Homo sapiens OX=9606 GN=ZC3H7B PE=1 SV=2	1	109788		-1.77157	0.570401	0.00175319	-2.26258			0.069985		-0.719276	0.781962	-0.661787	-0.459873			-1.68845		-1.11045	-0.445569	-1.87663	-1.28538			0.488397	2.0657		-1.70604	1.67691	-2.55641	0.718285			-1.33385	0.135517			-0.763921	1.85303	-0.955751	0.965549			-2.42395	-0.313384
	P07195	LDHB	>sp|P07195|LDHB_HUMAN L-lactate dehydrogenase B chain OS=Homo sapiens OX=9606 GN=LDHB PE=1 SV=2	1	36484.1			0.635047					-0.905344			-0.748445					-1.37747			-0.613039					-0.934121	-0.957938			-0.495547					-0.975363					-0.589337					1.01314	-0.740677
	Q02818	NUCB1	>sp|Q02818|NUCB1_HUMAN Nucleobindin-1 OS=Homo sapiens OX=9606 GN=NUCB1 PE=1 SV=4	1	51114.6						0.325887								0.538857								0.827941									0.708278				0.283195						0.432924
	Q96AX2-3	RAB37	>sp|Q96AX2-3|RAB37_HUMAN Isoform 3 of Ras-related protein Rab-37 OS=Homo sapiens OX=9606 GN=RAB37	1	24799.5	0.889403								0.0143617								-0.109721									0.76573										0.788733
	P23280-2	CA6	>sp|P23280-2|CAH6_HUMAN Isoform 2 of Carbonic anhydrase 6 OS=Homo sapiens OX=9606 GN=CA6	1	35344.6	-0.468401								1.77242								3.25347									0.289794										-0.49209
	Q6IMN6	CAPRIN2	>sp|Q6IMN6|CAPR2_HUMAN Caprin-2 OS=Homo sapiens OX=9606 GN=CAPRIN2 PE=1 SV=1	1	125847		-1.87736								-0.830962								-1.5011									-1.79677										1.79376
	Q06418	TYRO3	>sp|Q06418|TYRO3_HUMAN Tyrosine-protein kinase receptor TYRO3 OS=Homo sapiens OX=9606 GN=TYRO3 PE=1 SV=1	1	92739				0.885936									0.378506								0.897338									1.43349										0.455797
	Q8TB24	RIN3	>sp|Q8TB24|RIN3_HUMAN Ras and Rab interactor 3 OS=Homo sapiens OX=9606 GN=RIN3 PE=1 SV=4	1	107785	0.130694								0.467453								0.458772									1.14927										-0.814508
	P48643	CCT5	>sp|P48643|TCPE_HUMAN T-complex protein 1 subunit epsilon OS=Homo sapiens OX=9606 GN=CCT5 PE=1 SV=1	1	59501.8			0.664018								-0.147445								0.330311						5.58219			-0.807794										1.24439
	B0I1T2	MYO1G	>sp|B0I1T2|MYO1G_HUMAN Unconventional myosin-Ig OS=Homo sapiens OX=9606 GN=MYO1G PE=1 SV=2	1	116369		0.263026					2.1082			1.08885					-1.98295			0.535921					0.866066				1.17498					1.92584					1.11204					-0.555539
	Q9H9E3	COG4	>sp|Q9H9E3|COG4_HUMAN Conserved oligomeric Golgi complex subunit 4 OS=Homo sapiens OX=9606 GN=COG4 PE=1 SV=3	1	88895.4		0.260318								-0.122781								0.422136									-0.237151										0.113265
	Q12901	ZNF155	>sp|Q12901|ZN155_HUMAN Zinc finger protein 155 OS=Homo sapiens OX=9606 GN=ZNF155 PE=1 SV=4	1	62041.1	0.171699								0.812322								0.940841									-0.212136										-0.874694
	P98182	ZNF200	>sp|P98182|ZN200_HUMAN Zinc finger protein 200 OS=Homo sapiens OX=9606 GN=ZNF200 PE=1 SV=2	1	45504.9			1.51212								0.807837								1.60758						-0.26949			0.950595										0.637157
	Q9NP74	PALMD	>sp|Q9NP74|PALMD_HUMAN Palmdelphin OS=Homo sapiens OX=9606 GN=PALMD PE=1 SV=1	1	62719.7						-1.06812								0.675328								-1.17796									-0.943172				-0.34709						-0.0479827
	F5H8H7	SKA3	>tr|F5H8H7|F5H8H7_HUMAN Spindle and kinetochore-associated protein 3 OS=Homo sapiens OX=9606 GN=SKA3 PE=1 SV=1	1	5458.74	2.83399	1.44579	-1.81475	-1.63417	-0.407631	2.12834	2.43871	-0.563893	-1.37701	2.67628	0.0894621	3.93561	-0.582199	-1.50689	-2.99736	-1.52503	-2.01776	2.04229	-1.24766	0.361949	-1.98394	3.36449	1.92648	1.89838	-1.90436	-1.87188	1.62335	0.0539559	0.334862	0.343422	2.74612	2.47542	2.2983	2.66143	2.36867	1.14903	1.86151	1.2994	-0.621344	-0.770146	-1.36034	-1.93517	-1.07822	2.2963
	Q2M3V2	SOWAHA	>sp|Q2M3V2|SWAHA_HUMAN Ankyrin repeat domain-containing protein SOWAHA OS=Homo sapiens OX=9606 GN=SOWAHA PE=1 SV=3	1	55976.7		-0.618743								0.166434								-0.635131									-0.294602										0.948428
	P05067	APP	>sp|P05067|A4_HUMAN Amyloid-beta precursor protein OS=Homo sapiens OX=9606 GN=APP PE=1 SV=3	1	85126			-1.23099								1.018								-0.46968						-0.507119			-0.0962202										0.485553
	Q14790	CASP8	>sp|Q14790|CASP8_HUMAN Caspase-8 OS=Homo sapiens OX=9606 GN=CASP8 PE=1 SV=1	1	17890.8	0.981673	0.735846	-1.25289					0.691611	0.361592	1.85919	0.744317					0.233226	0.268256	1.00844	0.56514					0.734521	-0.449646	-0.866505	1.04791	-0.27861					1.39308			1.00631	1.88971	0.734258					-0.790409	1.21191
	Q9Y6X3	MAU2	>sp|Q9Y6X3|SCC4_HUMAN MAU2 chromatid cohesion factor homolog OS=Homo sapiens OX=9606 GN=MAU2 PE=1 SV=2	1	69037.2		-0.999852								-0.3698								-0.356466									-0.519719										-0.107876
	Q02846	GUCY2D	>sp|Q02846|GUC2D_HUMAN Retinal guanylyl cyclase 1 OS=Homo sapiens OX=9606 GN=GUCY2D PE=1 SV=2	1	114582			-0.804604				-0.212227	-0.433429			0.12717				2.17662	-0.181081			-1.57933				-0.901485	0.245597	-0.91964			-0.387492				-1.36436	2.91578					1.40063				0.0248057	1.19732	1.69317
	Q8NBM4-5	UBAC2	>sp|Q8NBM4-5|UBAC2_HUMAN Isoform 5 of Ubiquitin-associated domain-containing protein 2 OS=Homo sapiens OX=9606 GN=UBAC2	1	38938.2		-0.305729								0.215401								0.0484217									-0.150959										0.775588
	O00584	RNASET2	>sp|O00584|RNT2_HUMAN Ribonuclease T2 OS=Homo sapiens OX=9606 GN=RNASET2 PE=1 SV=2	1	27124.5		-0.734322								0.880046								-0.0160975									-0.996518										-0.169117
	K7ELG5	DUSP3	>tr|K7ELG5|K7ELG5_HUMAN Dual-specificity protein phosphatase 3 (Fragment) OS=Homo sapiens OX=9606 GN=DUSP3 PE=1 SV=1	1			-0.805964								-0.567744								-0.715393									-0.94782										-0.376493
	Q8WUZ0-2	BCL7C	>sp|Q8WUZ0-2|BCL7C_HUMAN Isoform 2 of B-cell CLL/lymphoma 7 protein family member C OS=Homo sapiens OX=9606 GN=BCL7C	1	23453.9	0.434746								0.854606								0.233095									0.643528										-0.0669028
	P48728	AMT	>sp|P48728|GCST_HUMAN Aminomethyltransferase, mitochondrial OS=Homo sapiens OX=9606 GN=AMT PE=1 SV=1	1	40850								-0.177906								0.313745								0.225876									0.922584										0.0110532	0.335761
	Q86YC2	PALB2	>sp|Q86YC2|PALB2_HUMAN Partner and localizer of BRCA2 OS=Homo sapiens OX=9606 GN=PALB2 PE=1 SV=1	1	131213	0.446606	-0.4213		0.80858	0.582844	0.734001		0.863506	-0.201633	0.0828383		0.348118	1.5519	-1.86529		0.107961	-0.0297642	0.0839333		0.757721	0.068068	1.54156		0.234534		-1.07191	0.113281		1.91467	-0.385712	0.738775		1.55031	-0.328254	0.282834	-0.412543	0.419723		-0.368364	1.27414	-0.10674		1.5364	0.511117
	A0A0B4J2H0	IGHV1-69D	>sp|A0A0B4J2H0|HV69D_HUMAN Immunoglobulin heavy variable 1-69D OS=Homo sapiens OX=9606 GN=IGHV1-69D PE=1 SV=1	1	10486.2	-0.582237	0.882139	-1.68912	0.111167	1.20288	0.202275	0.730723		-0.547037	1.59984	-0.680149	0.427882	-1.09323	-1.21869	0.267635		0.724853	2.65053	-1.4188	1.14678	-0.552298	1.20493	-3.03653		1.28347	-1.42966	1.04999	-1.08481	0.691053	-0.0758812	0.99227	-0.211267		0.511135	0.756044	1.60505	-0.774827	-0.342496	1.66977	-2.29302	1.40532	-2.85917
	A0A087WSY6	IGKV3D-15	>sp|A0A087WSY6|KVD15_HUMAN Immunoglobulin kappa variable 3D-15 OS=Homo sapiens OX=9606 GN=IGKV3D-15 PE=3 SV=6	1	10303.1	0.147741	-0.215938	0.580358	-0.597309	0.547653	-0.0651901	-0.392413		0.0283475	1.03209	-0.290973	-0.356905	-0.989585	0.334675	0.566367		-0.173668	0.102344	-1.86177	-0.0558396	-0.604255	-0.650026	-0.469034		0.319081	-0.0469026	0.50494	-1.29639	-0.428175	-0.610268	-0.699833	0.374163		0.507734	-0.748309	-0.301728	-0.0472114	-1.011	1.28145	-1.00625	-0.215666	2.85496
	B1AJZ9	FHAD1	>sp|B1AJZ9|FHAD1_HUMAN Forkhead-associated domain-containing protein 1 OS=Homo sapiens OX=9606 GN=FHAD1 PE=2 SV=2	1	161804		-0.50703	-0.460627	-0.090831	-0.950002	0.012725	0.50187			-2.01283	-0.290178	0.475325	0.877991	-0.67386	0.59311			-0.721491	0.987048	-0.388604	0.46578	-1.97742	1.04409		-0.00422367		-0.599547	1.94056	-1.69747	2.02477	-0.491826	1.64663		-0.0487208	-0.196732		-1.02584	1.13435	-2.40908	1.85346	-0.22847	0.737911
	Q5T9S5	CCDC18	>sp|Q5T9S5|CCD18_HUMAN Coiled-coil domain-containing protein 18 OS=Homo sapiens OX=9606 GN=CCDC18 PE=1 SV=1	1	168857		2.30946								0.345684								2.52378									1.28409										-2.76849
	Q8WUF8	FAM172A	>sp|Q8WUF8|F172A_HUMAN Cotranscriptional regulator FAM172A OS=Homo sapiens OX=9606 GN=FAM172A PE=1 SV=1	1	45959.2					0.118315							0.220903								-0.471065									1.17087					1.38069					-0.706268
	A0A087WT12	GPX4	>tr|A0A087WT12|A0A087WT12_HUMAN Glutathione peroxidase OS=Homo sapiens OX=9606 GN=GPX4 PE=1 SV=1	1		0.157245	-0.967393			-0.58091				-0.280671	-0.94806		1.52416					-0.0308458	-0.874102		-0.297704						0.517358	-0.138241		-1.16633					0.295785		0.215889	0.728911		-0.897035
	P03950	ANG	>sp|P03950|ANGI_HUMAN Angiogenin OS=Homo sapiens OX=9606 GN=ANG PE=1 SV=1	1	14134			1.63453								-0.569852								-0.154482						0.0775026			-0.124902										0.59111
	Q53G59	KLHL12	>sp|Q53G59|KLH12_HUMAN Kelch-like protein 12 OS=Homo sapiens OX=9606 GN=KLHL12 PE=1 SV=2	1	63236.3			-0.0042855								0.522229								2.96818						-0.474362			-1.73807										-1.57434
	Q9H0U9	TSPYL1	>sp|Q9H0U9|TSYL1_HUMAN Testis-specific Y-encoded-like protein 1 OS=Homo sapiens OX=9606 GN=TSPYL1 PE=1 SV=3	1	49161.8			0.016291								2.00606								-0.0687325						1.63219			0.0310543										1.03814
	Q5THK1	PRR14L	>sp|Q5THK1|PR14L_HUMAN Protein PRR14L OS=Homo sapiens OX=9606 GN=PRR14L PE=1 SV=1	1	237150		1.86036			-0.386824					1.8945		1.11653						2.2985		0.0654144							2.1789		0.467816					0.573971			-0.650341		-0.512401
	Q0P670	SPEM2	>sp|Q0P670|SPEM2_HUMAN Uncharacterized protein SPEM2 OS=Homo sapiens OX=9606 GN=SPEM2 PE=2 SV=2	1	57095.4		-1.89086								-1.71191								-2.78667									-1.97921										0.425914
	Q86XI6	PPP1R3B	>sp|Q86XI6|PPR3B_HUMAN Protein phosphatase 1 regulatory subunit 3B OS=Homo sapiens OX=9606 GN=PPP1R3B PE=1 SV=1	1	32674		-0.55404								-0.105519								0.351									-0.422082										-0.237914
	Q5VXG6	SPATA21	>tr|Q5VXG6|Q5VXG6_HUMAN SPATA21 protein OS=Homo sapiens OX=9606 GN=SPATA21 PE=2 SV=1	1	21487	-0.489706								1.68957								1.45707									0.851606										-0.393506
	P01033	TIMP1	>sp|P01033|TIMP1_HUMAN Metalloproteinase inhibitor 1 OS=Homo sapiens OX=9606 GN=TIMP1 PE=1 SV=1	1	20695.2			0.930303								-1.22149								-1.47529						-0.88464			0.344437										0.295194
	P01042-2	KNG1	>sp|P01042-2|KNG1_HUMAN Isoform LMW of Kininogen-1 OS=Homo sapiens OX=9606 GN=KNG1	1	71912.1	-0.0809238	-0.643247	-1.32788	0.548491	0.598883	-0.741529	-3.00416	-0.0410072	-0.341218	1.08639	1.04509	-0.187171	-0.0535053	-0.676296	2.0708	1.22811	0.647813	-1.23267	0.455378	0.335268	1.99084	-1.87395	-0.143398	-0.49989	0.509614	-0.978496	0.650879	1.29343	-0.955645	0.474784	0.136561	-1.2286	0.101114	-0.402752	-0.689795	1.30105	0.480131	0.0876026	0.413329	-0.546337	1.85102	0.366958	0.243855	0.657503
	Q15493	RGN	>sp|Q15493|RGN_HUMAN Regucalcin OS=Homo sapiens OX=9606 GN=RGN PE=1 SV=1	1	33231.4	-0.257452								0.620258								0.417598									1.24158										-0.0218727
	Q7Z7B0	FILIP1	>sp|Q7Z7B0|FLIP1_HUMAN Filamin-A-interacting protein 1 OS=Homo sapiens OX=9606 GN=FILIP1 PE=1 SV=1	1	138024			0.57461								1.2541								1.32592						-0.157981			0.261748										0.734748
	O96005	CLPTM1	>sp|O96005|CLPT1_HUMAN Cleft lip and palate transmembrane protein 1 OS=Homo sapiens OX=9606 GN=CLPTM1 PE=1 SV=1	1	75917.4		1.12084	-1.34271			2.46958	1.35285			1.2954	2.59559			-3.26824	1.3733			0.346236	2.25071			1.3631	2.17432		0.249235		1.85043	0.340812			-0.851932	1.94249			0.567214		1.43763	1.46419			-0.934039	-3.22046
	A0A1B0GUH0	RP1	>tr|A0A1B0GUH0|A0A1B0GUH0_HUMAN Oxygen-regulated protein 1 OS=Homo sapiens OX=9606 GN=RP1 PE=1 SV=1	1	158417		-0.173831								0.695395								0.00967565									0.209645										1.23986
	Q969Z0	TBRG4	>sp|Q969Z0|FAKD4_HUMAN FAST kinase domain-containing protein 4 OS=Homo sapiens OX=9606 GN=TBRG4 PE=1 SV=1	1	58975.2	1.36565								0.914685								0.232606									-1.23009										2.096
	P01599	IGKV1-17	>sp|P01599|KV117_HUMAN Immunoglobulin kappa variable 1-17 OS=Homo sapiens OX=9606 GN=IGKV1-17 PE=1 SV=2	1	10289		-0.553255	-0.429567		-0.581426	1.00434		-1.08506		-0.37591	-0.138872	-0.91829		-0.334282		-2.18412		-0.252447	-0.951402	-1.22091		-0.683444		-0.105424	0.201566		-1.00487	-0.848417	-0.0228247		0.135371		-1.63793	1.18207	-0.626661		0.602437	-2.12062	-0.871551		0.126396		-1.19812	-0.376191
	Q9BYJ0	FGFBP2	>sp|Q9BYJ0|FGFP2_HUMAN Fibroblast growth factor-binding protein 2 OS=Homo sapiens OX=9606 GN=FGFBP2 PE=1 SV=1	1	22576.1	0.034751								0.539532								1.15814									0.917174										0.0576175
	Q4VXU2	PABPC1L	>sp|Q4VXU2|PAP1L_HUMAN Polyadenylate-binding protein 1-like OS=Homo sapiens OX=9606 GN=PABPC1L PE=2 SV=1	1	68348.5			-0.946843								1.62098								1.60681						-0.506693			-0.697788										0.318796
	Q86X55	CARM1	>sp|Q86X55|CARM1_HUMAN Histone-arginine methyltransferase CARM1 OS=Homo sapiens OX=9606 GN=CARM1 PE=1 SV=3	1	65680.4			-0.568687								-1.24139								-1.10243						0.129142			-1.36225										-1.6386
	Q9NRY5	FAM114A2	>sp|Q9NRY5|F1142_HUMAN Protein FAM114A2 OS=Homo sapiens OX=9606 GN=FAM114A2 PE=1 SV=4	1	55434.2	1.16121								0.104723								-0.296347									1.02968										0.679886
	Q6P9A3	ZNF549	>sp|Q6P9A3|ZN549_HUMAN Zinc finger protein 549 OS=Homo sapiens OX=9606 GN=ZNF549 PE=1 SV=2	1	74390.7	-0.548713					-1.53693			0.0640324					2.41718			0.208186					-1.10711				2.47662					-1.63797				-1.50409	-0.0156285					-1.51433
	P69891	HBG1	>sp|P69891|HBG1_HUMAN Hemoglobin subunit gamma-1 OS=Homo sapiens OX=9606 GN=HBG1 PE=1 SV=2	4.8254	15999.3	-1.26505		2.31196	-2.02361		-0.468604	0.0623468	-1.57973	-0.561563		-0.482737		-2.80962	0.258872	-0.0573163	-1.64394	-0.214102		-0.754683		-2.43273	-0.0323592	-1.13877	2.07207	-1.14543	4.93854		-1.72313		-2.14947	-1.62865	-0.28535	-0.984447		-0.103511	-1.62213		-2.02384		-1.25858	-1.49586	4.07406	1.3098	-1.60262
	Q96I36	COX14	>sp|Q96I36|COX14_HUMAN Cytochrome c oxidase assembly protein COX14 OS=Homo sapiens OX=9606 GN=COX14 PE=1 SV=1	1	6595.25		0.1284								1.08823								0.963585									0.16758										-0.370927
	A0A024R6I7	SERPINA1	>tr|A0A024R6I7|A0A024R6I7_HUMAN Alpha-1-antitrypsin OS=Homo sapiens OX=9606 GN=SERPINA1 PE=1 SV=1	1.43299	44268.7	-5.17469	6.442	-1.38851	-6.87256	-2.57867	-11.5652	-4.43377	-6.20641	-5.20922	7.80709	-5.23556	-4.86224	-6.43511	-5.45036	4.00666	2.52841	-3.53907	7.15334	-5.24124	2.97184	-14.0534	-13.6492	6.28278	-6.5508	4.29698	2.81565	-2.13113	-6.37118	-5.61984	-15.836	-15.559	6.0165	7.34818	-3.15092	-14.6443	-4.85036	-5.01245	-5.25714	9.99675	7.25218	-12.9572	-3.07138	-6.34855	-8.21344
	Q99435	NELL2	>sp|Q99435|NELL2_HUMAN Protein kinase C-binding protein NELL2 OS=Homo sapiens OX=9606 GN=NELL2 PE=1 SV=1	1	88935.2		-1.11824								-0.146053								-0.646654									-0.913346										0.740613
	M0R0B6	PGPEP1	>tr|M0R0B6|M0R0B6_HUMAN Pyroglutamyl-peptidase 1 (Fragment) OS=Homo sapiens OX=9606 GN=PGPEP1 PE=4 SV=2	1		-0.427843	-0.708748			2.35732				2.01939	-0.887752		0.316155					0.650217	-0.81446		2.02381						-0.125473	-1.86279		1.19167					-0.00666342		-0.957688	0.998676		0.376474
	Q13618	CUL3	>sp|Q13618|CUL3_HUMAN Cullin-3 OS=Homo sapiens OX=9606 GN=CUL3 PE=1 SV=2	1	88742.4	3.0024	1.43772	-2.2608		-0.489019		2.61149	-0.323365	-1.00529	2.10462	0.364525	3.80932			-2.67387	-1.06939	-1.80556	1.87793	-1.04312	0.605302			2.31714	1.85392	-1.92619	-2.06583	1.44881	0.165075	0.472577			2.65223	2.77337	2.05285		1.17727	1.84652	1.24556	-0.518828			-2.31598	-0.562262	2.82908
	Q93009	USP7	>sp|Q93009|UBP7_HUMAN Ubiquitin carboxyl-terminal hydrolase 7 OS=Homo sapiens OX=9606 GN=USP7 PE=1 SV=2	1	128220	0.239071								0.763881								2.36414									0.261377										-0.511586
	P52948-6	NUP98	>sp|P52948-6|NUP98_HUMAN Isoform 6 of Nuclear pore complex protein Nup98-Nup96 OS=Homo sapiens OX=9606 GN=NUP98	1	197457	3.3698	-0.833392	-1.21505		-0.779514	2.92859	2.00801		-0.0506982	-0.399063	1.68897	1.49848		-1.46386	-0.79489		-0.663953	-0.764635	0.370414	0.173769		2.03826	2.13377		-0.42819	-1.86306	-0.616947	1.38599	-1.18656		0.151595	2.50869		0.721484	1.51232	1.33064	1.36956	2.22963	-0.744962		-2.06338	-0.201705
	Q9HDC9	APMAP	>sp|Q9HDC9|APMAP_HUMAN Adipocyte plasma membrane-associated protein OS=Homo sapiens OX=9606 GN=APMAP PE=1 SV=2	1.5	46319.8	-0.189902	-0.276826		0.606384	-0.374985	0.109678		-0.754383	0.334043	0.675945		1.42037	0.442757	0.831558		-0.45957	0.23428	-0.194303		0.407026	1.15109	0.214109		1.49833		0.768457	0.0764068		0.362372	0.545496	-0.763049		-0.756018	0.152432	-0.0144285	0.333552	0.376608		-0.824371	0.864813	0.131357		0.633058	0.0177699
	Q7Z442	PKD1L2	>sp|Q7Z442|PK1L2_HUMAN Polycystic kidney disease protein 1-like 2 OS=Homo sapiens OX=9606 GN=PKD1L2 PE=1 SV=5	1	270564						1.30284								-1.10644								0.504029									0.169024				-0.70848						-0.528047
	Q9H461	FZD8	>sp|Q9H461|FZD8_HUMAN Frizzled-8 OS=Homo sapiens OX=9606 GN=FZD8 PE=1 SV=1	1	70436.9	1.62977	-1.00015							0.334387	-1.48205							0.143403	-0.627485								-0.201538	-1.32891									1.09632	-0.193573
	Q2M296	MTHFSD	>sp|Q2M296|MTHSD_HUMAN Methenyltetrahydrofolate synthase domain-containing protein OS=Homo sapiens OX=9606 GN=MTHFSD PE=1 SV=2	1	42146.1	-0.646939	-0.511721	0.0932041	-0.0456458	0.680944	-0.487603	-1.51736	-0.388589	0.720979	0.104331	0.650599	-1.8144	-0.5031	0.292371	0.948662	1.30249	0.806897	-0.729867	1.26029	-0.225596	0.0574378	-0.880518	0.0969307	-0.922935	0.946021	-0.0595754	-0.530099	1.44435	0.75048	0.000465252	-0.869786	-0.312342	-1.63079	-1.7967	-1.06043	-0.833566	0.243249	0.613975	0.665959	-0.2392	0.326536	0.880699	0.0241871	-0.891356
	Q66K74	MAP1S	>sp|Q66K74|MAP1S_HUMAN Microtubule-associated protein 1S OS=Homo sapiens OX=9606 GN=MAP1S PE=1 SV=2	1	112142	0.177599								0.406717								0.0477654									0.683577										0.288851
	Q9ULK0	GRID1	>sp|Q9ULK0|GRID1_HUMAN Glutamate receptor ionotropic, delta-1 OS=Homo sapiens OX=9606 GN=GRID1 PE=2 SV=2	1	109747						1.58036								-1.52072								1.57034									0.376989				0.558077						-0.00745329
	P25063-2	CD24	>sp|P25063-2|CD24_HUMAN Isoform 2 of Signal transducer CD24 OS=Homo sapiens OX=9606 GN=CD24	1	8078.23			-0.0759359								0.869517								-0.45872						1.67848			0.419305										0.537252
	O95319	CELF2	>sp|O95319|CELF2_HUMAN CUGBP Elav-like family member 2 OS=Homo sapiens OX=9606 GN=CELF2 PE=1 SV=1	1	54250.1	0.580489								-0.286964								-0.245379									1.03427										0.24785
	P37840	SNCA	>sp|P37840|SYUA_HUMAN Alpha-synuclein OS=Homo sapiens OX=9606 GN=SNCA PE=1 SV=1	1.66667	14451.2						-0.742558	-1.72831							2.89163	-2.63964							-1.00424	-1.69918								-0.152045	-1.45376			-1.10552						-1.78202	1.99187
	Q8TCU5	GRIN3A	>sp|Q8TCU5|NMD3A_HUMAN Glutamate receptor ionotropic, NMDA 3A OS=Homo sapiens OX=9606 GN=GRIN3A PE=1 SV=2	1	122667						0.670186								-0.979115								-0.00333271									-0.063195				-1.18596						-0.462441
	Q6F5E8	CARMIL2	>sp|Q6F5E8|CARL2_HUMAN Capping protein, Arp2/3 and myosin-I linker protein 2 OS=Homo sapiens OX=9606 GN=CARMIL2 PE=1 SV=2	1	154593				-0.60978									0.489988								-0.515344									-0.776634										0.0672668
	P13533	MYH6	>sp|P13533|MYH6_HUMAN Myosin-6 OS=Homo sapiens OX=9606 GN=MYH6 PE=1 SV=5	3	223596	1.83272								0.611964								1.16355									0.185338										2.18847
	O00429	DNM1L	>sp|O00429|DNM1L_HUMAN Dynamin-1-like protein OS=Homo sapiens OX=9606 GN=DNM1L PE=1 SV=2	1	81826.1						0.653945								0.172593								-0.0246171									0.334551				0.687255						0.0615481
	Q9Y6R4	MAP3K4	>sp|Q9Y6R4|M3K4_HUMAN Mitogen-activated protein kinase kinase kinase 4 OS=Homo sapiens OX=9606 GN=MAP3K4 PE=1 SV=2	1	181570		-2.0214						0.646966		0.534379						0.765785		0.93106						0.198311			-0.748391						0.547938				-1.21214						-1.13949	0.198637
	A0A075B6K0	IGLV3-16	>sp|A0A075B6K0|LV316_HUMAN Immunoglobulin lambda variable 3-16 OS=Homo sapiens OX=9606 GN=IGLV3-16 PE=3 SV=2	1	10435.1	-0.9705	0.793614				-3.80496			-1.437	0.601917				-1.18017			-0.400433	0.0849698				-6.16822				-0.971835	1.61465				-0.436356				-1.59694	-0.0441618	-1.57626				7.11639
	P13631	RARG	>sp|P13631|RARG_HUMAN Retinoic acid receptor gamma OS=Homo sapiens OX=9606 GN=RARG PE=1 SV=1	1	50309.1	-1.08438	-0.386402	-0.090346		1.08841	-0.753832	-0.739771	-0.401231	-0.660356	0.33482	0.192302	-0.71759		0.11887	0.947923	1.68543	0.497817	-0.0354515	0.84776	0.206794		-0.611377	-0.264299	-1.49023	0.566139	0.174976	-0.390832	0.177913	0.972165		-0.249308	-0.393266	0.00686552	-1.04709	0.34646	0.417568	-0.454369	0.51221	1.18092		0.552073	0.406671	0.114284	-0.397588
	Q13349	ITGAD	>sp|Q13349|ITAD_HUMAN Integrin alpha-D OS=Homo sapiens OX=9606 GN=ITGAD PE=1 SV=2	1	124888	0.211959								0.359486								0.221394									0.667686										-0.136643
	Q86V21	AACS	>sp|Q86V21|AACS_HUMAN Acetoacetyl-CoA synthetase OS=Homo sapiens OX=9606 GN=AACS PE=1 SV=1	1	75096		-1.40945								-0.301246								-0.55044									-0.88485										-0.530693
	Q96MI9	AGBL1	>sp|Q96MI9|CBPC4_HUMAN Cytosolic carboxypeptidase 4 OS=Homo sapiens OX=9606 GN=AGBL1 PE=1 SV=3	1	125250	-0.799112								-1.31071								-3.08312									-1.26162										2.87672
	Q9NVC6	MED17	>sp|Q9NVC6|MED17_HUMAN Mediator of RNA polymerase II transcription subunit 17 OS=Homo sapiens OX=9606 GN=MED17 PE=1 SV=2	1	72844.5	-0.761502								0.833912								1.39911									-0.719327										-0.995405
	Q6V1P9-4	DCHS2	>sp|Q6V1P9-4|PCD23_HUMAN Isoform 4 of Protocadherin-23 OS=Homo sapiens OX=9606 GN=DCHS2	1	369999	0.113398		0.869549	-0.34248		1.02364			-0.873725		0.435892		0.135456	0.523542			-0.505581		0.820529		0.460014	-0.127194			1.03886	1.19627		0.514668		-0.0450936	-0.538216				0.595328	-0.356346		1.30062		0.744317	-0.542904
	Q15542	TAF5	>sp|Q15542|TAF5_HUMAN Transcription initiation factor TFIID subunit 5 OS=Homo sapiens OX=9606 GN=TAF5 PE=1 SV=3	1	86776.3		-0.819346								-0.403628								-0.0245317									-0.740198										-0.622692
	Q86VB7	CD163	>sp|Q86VB7|C163A_HUMAN Scavenger receptor cysteine-rich type 1 protein M130 OS=Homo sapiens OX=9606 GN=CD163 PE=1 SV=2	1	120775				0.169869									-0.166891								-0.647491									-1.16311										1.6548
	A8MW92	PHF20L1	>sp|A8MW92|P20L1_HUMAN PHD finger protein 20-like protein 1 OS=Homo sapiens OX=9606 GN=PHF20L1 PE=1 SV=2	1	114938			-1.45735								0.90169								1.5691						-1.10617			-0.596209										0.185134
	P47890	OR1G1	>sp|P47890|OR1G1_HUMAN Olfactory receptor 1G1 OS=Homo sapiens OX=9606 GN=OR1G1 PE=2 SV=2	1	34900.9		2.31445			0.0373441					1.49993		-0.544966						1.85074		-1.48619							1.7957		0.229829					2.44082			-2.73359		0.111799
	Q02388	COL7A1	>sp|Q02388|CO7A1_HUMAN Collagen alpha-1(VII) chain OS=Homo sapiens OX=9606 GN=COL7A1 PE=1 SV=2	1	293431		-0.544199								-0.441808								-0.43326									-1.10028										-0.39856
	O60840	CACNA1F	>sp|O60840|CAC1F_HUMAN Voltage-dependent L-type calcium channel subunit alpha-1F OS=Homo sapiens OX=9606 GN=CACNA1F PE=1 SV=2	1	220537						0.401895								0.318081								0.2167									0.260365				0.404756						0.202174
	Q9NPD5	SLCO1B3	>sp|Q9NPD5|SO1B3_HUMAN Solute carrier organic anion transporter family member 1B3 OS=Homo sapiens OX=9606 GN=SLCO1B3 PE=1 SV=1	1	77352.6	0.726966								-0.305173								-0.386116									0.682001										0.891193
	P41214	EIF2D	>sp|P41214|EIF2D_HUMAN Eukaryotic translation initiation factor 2D OS=Homo sapiens OX=9606 GN=EIF2D PE=1 SV=3	1	64665.5		-2.28187								-1.22518								-2.12562									-2.28517										0.450073
	Q15582	TGFBI	>sp|Q15582|BGH3_HUMAN Transforming growth factor-beta-induced protein ig-h3 OS=Homo sapiens OX=9606 GN=TGFBI PE=1 SV=1	1.33333	72372.6	-0.00928384	1.20003	1.65555		-0.247183			-1.04419	0.0332473	1.44046	-0.628369	-0.0446829				-0.982402	-0.484417	0.865862	0.288346	-0.956007				-0.378547	-0.0616513	0.27286	1.48272	-0.393035	0.135881				0.502057	0.270742		1.18096	0.00491987	-1.1144	-0.574432				0.883988	0.0513766
	Q9BYB0	SHANK3	>sp|Q9BYB0|SHAN3_HUMAN SH3 and multiple ankyrin repeat domains protein 3 OS=Homo sapiens OX=9606 GN=SHANK3 PE=1 SV=3	1	184555		-0.345716								-0.0717733								-0.182724									-0.794441										0.240668
	Q6YHK3	CD109	>sp|Q6YHK3|CD109_HUMAN CD109 antigen OS=Homo sapiens OX=9606 GN=CD109 PE=1 SV=2	1	156490								-0.261608								-0.610323								0.834983									-0.824991										-0.476804	-0.400093
	Q9NZK5	ADA2	>sp|Q9NZK5|ADA2_HUMAN Adenosine deaminase 2 OS=Homo sapiens OX=9606 GN=ADA2 PE=1 SV=2	1	55871.7	-0.74352								1.75559								2.54356									-1.4906										-1.5179
	Q8NDH2	CCDC168	>sp|Q8NDH2|CC168_HUMAN Coiled-coil domain-containing protein 168 OS=Homo sapiens OX=9606 GN=CCDC168 PE=2 SV=2	1	801411			0.688861								0.547776								0.250555						3.9047			-0.435174										1.46441
	P54920	NAPA	>sp|P54920|SNAA_HUMAN Alpha-soluble NSF attachment protein OS=Homo sapiens OX=9606 GN=NAPA PE=1 SV=3	1	33211.3			0.353914								0.856671								0.977508						0.120028			0.965702										0.138654
	Q5SQH8	C6orf136	>sp|Q5SQH8|CF136_HUMAN Uncharacterized protein C6orf136 OS=Homo sapiens OX=9606 GN=C6orf136 PE=2 SV=1	1	35771.5	-0.739979		1.2128						0.744938		0.243662						1.37367		0.393531						0.594747	0.558474		0.468641								-0.744751		0.934939
	P04040	CAT	>sp|P04040|CATA_HUMAN Catalase OS=Homo sapiens OX=9606 GN=CAT PE=1 SV=3	2.77778	59587.7			2.27135			-0.310865	-1.34785	-0.468177			-0.866396			2.91504	-1.86387	-0.975141			-0.244517			-0.652584	-0.684073	1.15928	-0.917173			0.176178			-0.699942	-1.40454	0.549902		-1.27865			0.400167			-1.28326	2.91431	1.67427	-0.527488
	P29122	PCSK6	>sp|P29122|PCSK6_HUMAN Proprotein convertase subtilisin/kexin type 6 OS=Homo sapiens OX=9606 GN=PCSK6 PE=1 SV=1	1	90409.9						0.127921								0.633973								0.641476									0.380949				-0.193515						-0.285193
	P23515	OMG	>sp|P23515|OMGP_HUMAN Oligodendrocyte-myelin glycoprotein OS=Homo sapiens OX=9606 GN=OMG PE=1 SV=2	1	44327.3			0.765396	0.0669594		2.14418	0.393468	-0.709277			0.23985		1.09186	-0.222932	-0.695736	-1.90203			-0.589251		0.320108	-0.109862	0.840799	1.35005	1.53621			0.611644		1.34611	-0.494902	2.19154	-0.118311		-0.9285			1.14222		0.754574	-1.80228	1.20054	-1.72625	0.403471
	A0A075B7B8	IGHV3OR16-12	>tr|A0A075B7B8|A0A075B7B8_HUMAN Immunoglobulin heavy variable 3/OR16-12 (non-functional) (Fragment) OS=Homo sapiens OX=9606 GN=IGHV3OR16-12 PE=1 SV=1	1	10664.2	-1.40797	1.65227	-0.877575	-0.450953	0.958929	-1.024	0.635348	0.760135	-0.712759	3.67505	-0.020731	0.435462	-1.91737	-1.9129	-0.70189	2.24429	0.00844837	1.25702	-1.0385	0.0909334	-1.39401	0.601573	-2.05227	-0.550419	1.56401	-1.55324	0.616517	-0.615643	2.03821	-1.27491	1.48139	0.676434	3.60268	0.616454	0.472223	0.0257131	-0.523127	-1.6214	1.39595	-2.19598	0.969979	-1.15206	0.858256	0.14041
	Q8WWP7	GIMAP1	>sp|Q8WWP7|GIMA1_HUMAN GTPase IMAP family member 1 OS=Homo sapiens OX=9606 GN=GIMAP1 PE=1 SV=1	1.57143	34347.6		-0.285352	-2.55655		-0.408508	1.96704	2.69922			0.751007	0.985443	1.78389		-1.23628	-1.6351			0.43418	-0.645751	0.353548		1.73677	1.82517		-1.0874		-0.248449	1.07486	0.964429		0.537916	2.87177		-0.144662	1.18284		1.87888	1.79544	-0.615017		-0.935209	-2.48545
	Q9UGM5	FETUB	>sp|Q9UGM5|FETUB_HUMAN Fetuin-B OS=Homo sapiens OX=9606 GN=FETUB PE=1 SV=2	1.85714	40462.1	0.754216	-1.56909	-0.854505		-1.28616	-0.218945			-0.335724	0.507065	0.499307	-2.20121		0.0230386			0.574608	-1.45287	0.459363	-1.60519		0.394751			-1.19326	0.454272	-0.0597989	0.0903165	0.627428		0.489486			-2.16065	0.457316	-0.774008	1.49729	-0.817149	-3.95415		-0.574088
	A6ND36	FAM83G	>sp|A6ND36|FA83G_HUMAN Protein FAM83G OS=Homo sapiens OX=9606 GN=FAM83G PE=1 SV=2	1	90647.7	0.426336								0.165081								0.803852									0.958612										-0.0421597
	P49327	FASN	>sp|P49327|FAS_HUMAN Fatty acid synthase OS=Homo sapiens OX=9606 GN=FASN PE=1 SV=3	1	273254		-0.317673								-0.431561								-0.887885									-1.21906										2.28272
	Q7M4L6	SHF	>sp|Q7M4L6|SHF_HUMAN SH2 domain-containing adapter protein F OS=Homo sapiens OX=9606 GN=SHF PE=1 SV=2	1	46739.3		0.593823								0.429429								0.245866									0.240811										1.53624
	Q96SB3	PPP1R9B	>sp|Q96SB3|NEB2_HUMAN Neurabin-2 OS=Homo sapiens OX=9606 GN=PPP1R9B PE=1 SV=3	1	89279.8			-1.58982								1.24993								1.22111						-0.918802			-0.174679										0.240988
	Q9H300	PARL	>sp|Q9H300|PARL_HUMAN Presenilins-associated rhomboid-like protein, mitochondrial OS=Homo sapiens OX=9606 GN=PARL PE=1 SV=2	1	36413.9				0.589079									0.231453								0.858226									0.252617										0.844516
	Q9Y2B5	VPS9D1	>sp|Q9Y2B5|VP9D1_HUMAN VPS9 domain-containing protein 1 OS=Homo sapiens OX=9606 GN=VPS9D1 PE=1 SV=2	1	68912.6	0.43681								0.623676								0.508166									0.745978										-0.464425
	Q12792	TWF1	>sp|Q12792|TWF1_HUMAN Twinfilin-1 OS=Homo sapiens OX=9606 GN=TWF1 PE=1 SV=3	1	40126.6		0.258032								1.12872								1.83314									0.386271										-0.966947
	Q93074	MED12	>sp|Q93074|MED12_HUMAN Mediator of RNA polymerase II transcription subunit 12 OS=Homo sapiens OX=9606 GN=MED12 PE=1 SV=4	1	242928						0.100483								0.273532								0.546124									0.614384				0.285475						0.0167825
	Q9NRL2	BAZ1A	>sp|Q9NRL2|BAZ1A_HUMAN Bromodomain adjacent to zinc finger domain protein 1A OS=Homo sapiens OX=9606 GN=BAZ1A PE=1 SV=2	1	178592		-0.794917								0.377197								0.176714									-1.00251										0.259908
	P47992	XCL1	>sp|P47992|XCL1_HUMAN Lymphotactin OS=Homo sapiens OX=9606 GN=XCL1 PE=1 SV=1	1	10265.4			0.086244								-0.149297								0.606072						-2.19715			-0.134717										1.1345
	Q14118	DAG1	>sp|Q14118|DAG1_HUMAN Dystroglycan OS=Homo sapiens OX=9606 GN=DAG1 PE=1 SV=2	1	67744.3								0.197359								0.292645								0.165581									-0.152777										-0.932812	0.89551
	P01703	IGLV1-40	>sp|P01703|LV140_HUMAN Immunoglobulin lambda variable 1-40 OS=Homo sapiens OX=9606 GN=IGLV1-40 PE=1 SV=2	1	10241.9	0.570054	-0.0458244				-0.0179469		0.555674	0.316672	-0.0112516				-0.891214		-0.237731	-0.209891	-0.401757				-0.119669		0.735859		-0.314926	1.1814				-0.557131		-0.101132		-0.223594	0.536644	0.45098				0.848032		-1.26584	1.62024
	Q96C24	SYTL4	>sp|Q96C24|SYTL4_HUMAN Synaptotagmin-like protein 4 OS=Homo sapiens OX=9606 GN=SYTL4 PE=1 SV=2	1	75975.8		0.44317								1.06083								0.266071									0.293538										1.5667
	A8MQ14	ZNF850	>sp|A8MQ14|ZN850_HUMAN Zinc finger protein 850 OS=Homo sapiens OX=9606 GN=ZNF850 PE=3 SV=2	1	125350	0.40324								1.15724								0.43467									0.742826										1.58236
	Q8NFY4	SEMA6D	>sp|Q8NFY4|SEM6D_HUMAN Semaphorin-6D OS=Homo sapiens OX=9606 GN=SEMA6D PE=1 SV=1	1	117462								0.678943								0.213042								0.335394									0.0589772										-1.47708	1.29286
	Q13201	MMRN1	>sp|Q13201|MMRN1_HUMAN Multimerin-1 OS=Homo sapiens OX=9606 GN=MMRN1 PE=1 SV=3	1	136050		1.17063	-0.435177							0.100283	-0.427443							0.245282	-0.495451						-0.590432		1.33434	0.377692									0.131311	0.675694
	A0A0B4J1V2	IGHV2-26	>sp|A0A0B4J1V2|HV226_HUMAN Immunoglobulin heavy variable 2-26 OS=Homo sapiens OX=9606 GN=IGHV2-26 PE=3 SV=1	1	11022.6			0.73772								-3.15288								-2.61512						1.87458			-1.58318										-0.181363
	A0A087WYV9	SYNJ2BP-COX16	>tr|A0A087WYV9|A0A087WYV9_HUMAN SYNJ2BP-COX16 readthrough OS=Homo sapiens OX=9606 GN=SYNJ2BP-COX16 PE=4 SV=1	1	20514.6						0.634162		-0.343694						-1.3746		-0.799723						0.1177		0.600194							0.520406		-2.34821		-0.517973						0.0529805		-0.269003	-1.609
	P46013	MKI67	>sp|P46013|KI67_HUMAN Proliferation marker protein Ki-67 OS=Homo sapiens OX=9606 GN=MKI67 PE=1 SV=2	1	358474	0.478712								0.859269								0.421568									0.713126										0.334727
	Q96PV6	LENG8	>sp|Q96PV6|LENG8_HUMAN Leukocyte receptor cluster member 8 OS=Homo sapiens OX=9606 GN=LENG8 PE=1 SV=3	1	87971		-0.813877								0.134786								-1.00093									-0.0493744										0.640715
	O75339	CILP	>sp|O75339|CILP1_HUMAN Cartilage intermediate layer protein 1 OS=Homo sapiens OX=9606 GN=CILP PE=1 SV=4	1	130216			1.16501								-0.374477								-1.06243						1.08603			0.452526										0.148528
	P07359	GP1BA	>sp|P07359|GP1BA_HUMAN Platelet glycoprotein Ib alpha chain OS=Homo sapiens OX=9606 GN=GP1BA PE=1 SV=2	1	69734.1			0.516368								0.639643								-0.0421629						-0.160803			1.78915										1.1901
	Q8NA58	PNLDC1	>sp|Q8NA58|PNDC1_HUMAN Poly(A)-specific ribonuclease PNLDC1 OS=Homo sapiens OX=9606 GN=PNLDC1 PE=1 SV=2	1	60085		-0.0897347								0.592808								-0.248999									0.099756										1.45288
	Q13103	SPP2	>sp|Q13103|SPP24_HUMAN Secreted phosphoprotein 24 OS=Homo sapiens OX=9606 GN=SPP2 PE=1 SV=1	1	20906.2		-0.633151			0.708991		0.888895			0.028136		0.413088			0.189117			-0.768772		0.264792			0.827456				0.56698		0.137093			0.802215		-0.0684826			-0.191772		-0.298311			0.835305
	Q7Z408	CSMD2	>sp|Q7Z408|CSMD2_HUMAN CUB and sushi domain-containing protein 2 OS=Homo sapiens OX=9606 GN=CSMD2 PE=1 SV=2	1	379796	0.457736								-0.373959								0.345044									0.382766										-0.544606
	Q5T4S7	UBR4	>sp|Q5T4S7|UBR4_HUMAN E3 ubiquitin-protein ligase UBR4 OS=Homo sapiens OX=9606 GN=UBR4 PE=1 SV=1	1	573476	0.519664	-0.953919							0.730433	-0.625908							0.620858	-0.69432								0.312752	-0.34701									0.0852372	-0.0749622
	A6NKB5	PCNX2	>sp|A6NKB5|PCX2_HUMAN Pecanex-like protein 2 OS=Homo sapiens OX=9606 GN=PCNX2 PE=1 SV=3	1	237127	-3.95814		4.50475			-6.11202	-7.67081	-6.48425	-3.6671		-4.19632			4.72166	-5.66653	-6.82731	-3.28732					-3.85019	-7.29397	-5.43199	-3.66585	4.60428		-3.55879			-4.86848	-6.7462	-8.93985		-5.96002	-4.81287		-3.82185			-3.17137	5.0519	4.09292	-6.2481
	Q5VU43-12	PDE4DIP	>sp|Q5VU43-12|MYOME_HUMAN Isoform 12 of Myomegalin OS=Homo sapiens OX=9606 GN=PDE4DIP	1	264941	4.10812	0.67945	-4.04419		-2.54016	3.5675	3.62137	-1.68774	-1.45281	0.575037	0.64203	4.122		-1.86592	-3.35785	-3.56261	-2.95028	1.38065	-2.04604	-1.07526		3.3243	4.02087	2.65583	-2.4046	-2.3534	0.683634	0.667968	-3.30189		1.81524	4.34702	1.67595	1.43394	2.93587	1.9868	0.424556	2.88389	-2.53322		-2.88499	-5.25803	-5.91638	3.13404
	Q9Y5L0	TNPO3	>sp|Q9Y5L0|TNPO3_HUMAN Transportin-3 OS=Homo sapiens OX=9606 GN=TNPO3 PE=1 SV=3	1	104136			-1.47914				0.83879				2.03041				0.866743				2.06522				0.706713		0.170678			0.727237				1.56687						1.18958				-2.18995
	Q2VWP7	PRTG	>sp|Q2VWP7|PRTG_HUMAN Protogenin OS=Homo sapiens OX=9606 GN=PRTG PE=2 SV=1	1	123158								-0.0505408								0.14267								1.09285									-0.675306										-0.629216	0.083481
	O95678	KRT75	>sp|O95678|K2C75_HUMAN Keratin, type II cytoskeletal 75 OS=Homo sapiens OX=9606 GN=KRT75 PE=1 SV=2	1	59524			-1.22812				0.313214				1.62896				1.24088				0.0102354				-0.343723		1.17801			-1.20944				0.976302						2.09376				0.822777
	Q8NCA9	ZNF784	>sp|Q8NCA9|ZN784_HUMAN Zinc finger protein 784 OS=Homo sapiens OX=9606 GN=ZNF784 PE=1 SV=1	1	34215.7					-2.38453		1.15146	-1.95448				0.297826			1.83273	-0.504251				-2.23364			3.43515	1.79123					-0.214567			-0.880224	0.430485	0.858958					-1.34648			-4.0999	-2.21336	0.923142
	Q8IVF2	AHNAK2	>sp|Q8IVF2|AHNK2_HUMAN Protein AHNAK2 OS=Homo sapiens OX=9606 GN=AHNAK2 PE=1 SV=2	1	616242	-0.0672735						-0.0294884		0.851227						0.987762		0.736284						-0.237416			0.876177						-0.339909				0.172108						1.41267
[truncated: 28 more columns]

## Sheet: Table S2. SRM method
		Supplementary Table S2
		Parameters for the SRM method for each protein.
		Protein Name	Peptide Sequence	Precursor m/z	Precursor Charge	Collision Energy (eV)	Fragment Ion	Fragment masses
		sp|P43652|AFAM	ESLLNHFLYEVAR	530.9	3	28.5	y5, y4, y3	637.3; 474.3; 345.2
			FLVNLVK	416.8	2	24.4	y6, y5, y4	685.4; 572.3; 473.3
			FTFEYSR	475.2	2	27.3	y5, y4, y3	701.3; 554.2; 425.2
		sp|P35858|ALS	NLIAAVAPGAFLGLK	727.9	2	39.7	y12, y9, y8	1114.7;873.5; 802.5
			LAYLQPALFSGLAELR	588	3	31.2	y7, y6, y4, y3	745.4; 658.4; 488.3; 417.2
			DFALQNPSAVPR	657.8	2	36.2	y7, y6, y2	740.4;626.4; 272.2
			AFWLDVSHNR	622.8	2	34.5	y6, y5, y4	727.3; 612.3; 513.2
		sp|P27169|PON1	IFFYDSENPPASEVLR	628.6	3	33.2	y8, y7, y5	868.5; 771.4; 603.3
			SFNPNSPGK	474.2	2	27.2	y7, y6, y3	713.3; 599.3; 301.2
			YVYIAELLAHK	660.4	2	36.4	y9, y8, y7	1057.6; 894.5; 781.5
		sp|P0DJI8|SAA1	FFGHGAEDSLADQAANEWGR	726.7	3	37.9	y7, y5, y3	803.4; 661.3; 418.2
			SFFSFLGEAFDGAR	775.9	2	42	y9, y8, y6	935.4; 822.4; 636.3
			EANYIGSDK	498.7	2	28.4	y6, y5, y4	682.3; 519.3; 406.2
		sp|P06396|GELS	TGAQELLR	444.3	2	25.8	y6, y5, y4	729.4; 658.4; 530.3
			HVVPNEVVVQR	425.9	3	23.4	y5, y4, y3	600.4; 501.3; 402.2
			YIETDPANR	539.8	2	30.4	y7, y6, y4	802.4; 673.3; 457.2
		sp|P02766|TTHY	AADDTWEPFASGK	697.8	2	38.2	y8, y7, y6	921.4; 735.4; 606.3
			GSPAINVAVHVFR	683.9	2	37.5	y8, y6, y4	941.5; 728.4; 558.3
		sp|P02671|FIBA	GSESGIFTNTK	570.8	2	32	y7, y5, y4	780.4; 610.3; 463.2
			TVIGPDGHK	462.3	2	26.7	y7, y6, y5	723.4; 610.3; 553.3
		sp|P02652|APOA2	SPELQAEAK	486.8	2	27.9	y7, y6, y5	788.4; 659.4; 546.3
			EQLTPLIK	471.3	2	27.1	y7, y6, y4	812.5; 684.5; 470.3
		sp|P02647|APOA1	LLDNWDSVTSTFSK	806.9	2	43.5	y9, y8, y6	971.5; 856.4; 670.3
			DYVSQFEGSALGK	467.6	3	25.4	y8, y7, y6	808.4; 661.3; 532.3
			AKPALEDLR	338.2	3	19,2	y4, y3, y2	532.3; 403.2; 288.2
		sp|P01034|CYTC	ALDFAVGEYNK	613.8	2	34.1	y9, y7, y6, y3	1042.5; 780.4; 709.3; 424.2
			TQPNLDNCPFHDQPHLK	687.7	3	36	y15, b2	916.4; 611.3; 230.1
		sp|P01031|CO5	TDAPDLPEENQAR	728.3	2	39,7	y10, y8, y7	1168.5; 956.4; 843.4
			FQNSAILTIQPK	680.4	2	37.3	y10, y7, y6	1084.6; 812.5; 699.4
			GGSASTWLTAFALR	719.4	2	39.2	y7, y6, y4	791.4; 678.4; 506.3
			VFQFLEK	455.8	2	26.3	y6, y5, y4	811.4; 664.4; 536.3
		sp|P01024|CO3	IHWESASLLR	606.3	2	33.7	y8, y7, y6	961.5; 775.4; 646.4
			LVAYYTLIGASGQR	756.4	2	41.1	y10, y7, y6	1065.6; 688.4; 575.3
			SGSDEVQVGQQR	645.3	2	35.6	y6, y5, y4	715.4; 587.3; 488.2
		sp|P01011|AACT	ADLSGITGAR	480.8	2	27.6	y7, y6, y4	661.4; 574.3; 404.2
			AVLDVFEEGTEASAATAVK	954.5	2	50.8	y11, y8, y7	1005.5; 718.4; 647.4
			ITLLSALVETR	608.4	2	33.8	y7, y4, y3	775.4; 504.3; 405.2
			NLAVSQVVHK	547.8	2	30.8	y8, y7, y6	867.5; 796.5; 697.4
		sp|P01008|ANT3	DDLYVSDAFHK	655.3	2	36.1	y8, y7, y6	966.5; 803.4; 704.3
			EQLQDMGLVDLFSPEK	925	2	49.3	y10, y7, y4	1104.6; 835.4; 460.2
			EVPLNTIIFMGR	695.4	2	38.1	y10, y5, y4	1161.6; 623.3; 510.2
		sp|P00751|CFAB	EAGIPEFYDYDVALIK	615	3	32.5	y8, y7, y6	936.5; 821.5; 658.4
			YGQTIRPICLPCTEGTTR	708.4	3	37	y8, y7, y5	921.4; 824.3; 563.3
			ISVIRPSK	450.3	2	26.1	y7, y6, y5	786.5; 699.4; 600.4
		sp|P23142|FBLN1	TGYYFDGISR	589.8	2	32.9	y7, y6, y5	857.4; 694.3; 547.3
			SAATLQQEK	488.3	2	27.9	y7, y6, y4	817.4; 746.4; 532.3
		sp|P10643|CO7	LIDQYGTHYLQSGSLGGEYR	753	3	39.1	y9, y6, y5, y4	925.4; 694.3; 581.3; 524.2
			DGFVQDEGTMFPVGK	813.9	2	43.9	y10, y5, y4	1080.5; 547.3; 400.2
			YSAWAESVTNLPQVIK	903.5	2	48.3	y8, y6, y5	912.5; 697.5; 584.4
			VLFYVDSEK	550.3	2	31	y7, y6, y5	887.4; 740.3; 577.3
		sp|P00738|HPT	VTSIQDWVQK	602.3	2	33.5	y8, y6, y5	1003.5; 803.4; 675.3
			VGYVSGWGR	490.8	2	28	y6, y5, y4	661.3; 562.3; 457.2
			TEGDGVYTLNNEK	720.3	2	39.3	y11, y7, y4	1209.6; 881.4; 504.2

## Sheet: Table S3. Comparative
	Supplementary Table S3. Panel of differential proteins, annotated functions, concordance with other reported studies and observational frequency of the reported regulated proteins. The column titles include the first author of each publication. References are included
	Accession	Name	Proteins	Functional classification	Biological Process	Messner, 2020	Messner, 2021	Bo Shen, 2020	Shu, 2020	Park, 2020	D'Alessandro, 2020	Völlmy F, 2021	Demichev V, 2021	Ahern DJ, 2022	Suvarna K, 2021	Calvet J, 2022	Mohammed Y, 2022	Geyer PE, 2021	Galbraith MD, 2021	Bauer W (Olink), 2021	Al-Nesf MA (Olink), 2022	Al-Nesf MA (Olink), 2022	Zhong W (Olink), 2021	# hits
	P02768	ALB	ALBU_HUMAN Albumin OS=Homo sapiens OX=9606 GN=ALB PE=1 SV=2	Acute-phase proteins		1	1				1					1								4
	P08571	CD14	CD14_HUMAN Monocyte differentiation antigen CD14 OS=Homo sapiens OX=9606 GN=CD14 PE=1 SV=2	Acute-phase proteins	IL-6 mediated response;anti-bacterial defense;LPS recognition;lung inflammation;proposed as therapeutic target	1		1			1				1	1		1	1			1	1	9		References to previous serum proteomic studies of COVID-19 patients included in this table. The number correspond to the citation in the manuscript
	P02741	CRP	CRP_HUMAN C-reactive protein OS=Homo sapiens OX=9606 GN=CRP PE=1 SV=1	Acute-phase proteins		1		1	1		1		1	1			1	1		1	1			10		10	Völlmy, F.; van den Toorn, H.; Chiozzi, R.Z.; Zucchetti, O.; Papi, A.; Volta, C.A.; Marracino, L.; Sega, F.V.D.; Fortini, F.; Demichev, V.; et al. A Serum Proteome Signature to Predict Mortality in Severe Covid-19 Patients. Life Science Alliance 2021, 4, doi:10.26508/LSA.202101099.
	Q06033	ITIH3	ITIH3_HUMAN Inter-alpha-trypsin inhibitor heavy chain H3 OS=Homo sapiens OX=9606 GN=ITIH3 PE=1 SV=2	Acute-phase proteins		1	1	1	1		1	1		1				1				1	1	10		11	Demichev, V.; Tober-Lau, P.; Lemke, O.; Nazarenko, T.; Thibeault, C.; Whitwell, H.; Röhl, A.; Freiwald, A.; Szyrwiel, L.; Ludwig, D.; et al. A Time-Resolved Proteomic and Prognostic Map of COVID-19. Cell Systems 2021, 12, 780-794.e7, doi:10.1016/j.cels.2021.05.005.
	Q14624	ITIH4	ITIH4_HUMAN Inter-alpha-trypsin inhibitor heavy chain H4 OS=Homo sapiens OX=9606 GN=ITIH4 PE=1 SV=4	Acute-phase proteins	IL-6 mediated response	1	1	1		1	1	1						1						7		12	Geyer, P.E.; Arend, F.M.; Doll, S.; Louiset, M.; Virreira Winter, S.; Müller‐Reif, J.B.; Torun, F.M.; Weigand, M.; Eichhorn, P.; Bruegel, M.; et al. High‐resolution Serum Proteome Trajectories in COVID‐19 Reveal Patient‐specific Seroconversion. EMBO Molecular Medicine 2021, 13, doi:10.15252/emmm.202114167.
	P18428	LBP	LBP_HUMAN Lipopolysaccharide-binding protein OS=Homo sapiens OX=9606 GN=LBP PE=1 SV=3	Acute-phase proteins	IL-6 mediated response;anti-bacterial defense;LPS recognition	1		1		1	1			1			1	1				1	1	9		13	Galbraith, M.D.; Kinning, K.T.; Sullivan, K.D.; Baxter, R.; Araya, P.; Jordan, K.R.; Russell, S.; Smith, K.P.; Granrath, R.E.; Shaw, J.R.; et al. Seroconversion Stages COVID19 into Distinct Pathophysiological States. Elife 2021, 10, doi:10.7554/eLife.65508.
	P13796	LCP1	PLSL_HUMAN Plastin-2 OS=Homo sapiens OX=9606 GN=LCP1 PE=1 SV=6	Acute-phase proteins	IL-12 mediated response; activation of T-cells			1	1						1									3		14	Suvarna, K.; Biswas, D.; Pai, M.G.J.; Acharjee, A.; Bankar, R.; Palanivel, V.; Salkar, A.; Verma, A.; Mukherjee, A.; Choudhury, M.; et al. Proteomics and Machine Learning Approaches Reveal a Set of Prognostic Markers for COVID-19 Severity With Drug Repurposing Potential. Frontiers in Physiology 2021, 12, doi:10.3389/fphys.2021.652799.
	Q08380	LGALS3BP	LG3BP_HUMAN Galectin-3-binding protein OS=Homo sapiens OX=9606 GN=LGALS3BP PE=1 SV=1	Acute-phase proteins	IL-6 mediated response	1		1		1				1				1						5		34	Shen, B.; Yi, X.; Sun, Y.; Bi, X.; Du, J.; Zhang, C.; Quan, S.; Zhang, F.; Sun, R.; Qian, L.; et al. Proteomic and Metabolomic Characterization of COVID-19 Patient Sera. Cell 2020, 182, 59-72.e15, doi:10.1016/j.cell.2020.05.032.
	P02750	LRG1	A2GL_HUMAN Leucine-rich alpha-2-glycoprotein OS=Homo sapiens OX=9606 GN=LRG1 PE=1 SV=2	Acute-phase proteins	IL-6 mediated response;lung fibrosis;proposed as therapeutic target	1	1	1	1		1			1			1	1						8		35	D’Alessandro, A.; Thomas, T.; Dzieciatkowska, M.; Hill, R.C.; Francis, R.O.; Hudson, K.E.; Zimring, J.C.; Hod, E.A.; Spitalnik, S.L.; Hansen, K.C. Serum Proteomics in COVID-19 Patients: Altered Coagulation and Complement Status as a Function of IL-6 Level. Journal of Proteome Research 2020, 19, 4417–4427, doi:10.1021/acs.jproteome.0c00365.
	P02763	ORM1	A1AG1_HUMAN Alpha-1-acid glycoprotein 1 OS=Homo sapiens OX=9606 GN=ORM1 PE=1 SV=1	Acute-phase proteins			1	1	1	1	1						1	1						7		36	Messner, C.B.; Demichev, V.; Bloomfield, N.; Yu, J.S.L.; White, M.; Kreidl, M.; Egger, A.S.; Freiwald, A.; Ivosev, G.; Wasim, F.; et al. Ultra-Fast Proteomics with Scanning SWATH. Nature Biotechnology 2021, 39, 846–854, doi:10.1038/s41587-021-00860-4.
	P0DJI8	SAA1	SAA1_HUMAN Serum amyloid A-1 protein OS=Homo sapiens OX=9606 GN=SAA1 PE=1 SV=1	Acute-phase proteins	IL-6 mediated response	1		1	1		1						1	1						6		37	Zhong, W.; Altay, O.; Arif, M.; Edfors, F.; Doganay, L.; Mardinoglu, A.; Uhlen, M.; Fagerberg, L. Next Generation Plasma Proteome Profiling of COVID-19 Patients with Mild to Moderate Symptoms. EBioMedicine 2021, 74, doi:10.1016/j.ebiom.2021.103723.
	P0DJI9	SAA2	SAA2_HUMAN Serum amyloid A-2 proteincur OS=Homo sapiens OX=9606 GN=SAA2 PE=1 SV=1	Acute-phase proteins	IL-6 mediated response	1		1	1		1			1				1						6		38	Li, Y.; Schneider, A.M.; Mehta, A.; Sade-Feldman, M.; Kays, K.R.; Gentili, M.; Charland, N.C.; Gonye, A.L.K.; Gushterova, I.; Khanna, H.K.; et al. SARS-CoV-2 Viremia Is Associated with Distinct Proteomic Pathways and Predicts COVID-19 Outcomes. Journal of Clinical Investigation 2021, 131, doi:10.1172/JCI148635.
	P01009	SERPINA1	A1AT_HUMAN Alpha-1-antitrypsin OS=Homo sapiens OX=9606 GN=SERPINA1 PE=1 SV=3	Acute-phase proteins			1	1		1	1			1				1	1					7		39	Al-Nesf, M.A.Y.; Abdesselem, H.B.; Bensmail, I.; Ibrahim, S.; Saeed, W.A.H.; Mohammed, S.S.I.; Razok, A.; Alhussain, H.; Aly, R.M.A.; al Maslamani, M.; et al. Prognostic Tools and Candidate Drugs Based on Plasma Proteomics of Patients with Severe COVID-19 Complications. Nature Communications 2022, 13, doi:10.1038/s41467-022-28639-4.
	P01011	SERPINA3	AACT_HUMAN Alpha-1-antichymotrypsin OS=Homo sapiens OX=9606 GN=SERPINA3 PE=1 SV=2	Acute-phase proteins			1	1	1	1	1	1	1	1	1		1	1	1					12		40	Bauer, W.; Weber, M.; Diehl-Wiesenecker, E.; Galtung, N.; Prpic, M.; Somasundaram, R.; Tauber, R.; Schwenk, J.M.; Micke, P.; Kappert, K. Plasma Proteome Fingerprints Reveal Distinctiveness and Clinical Outcome of SARS-CoV-2 Infection. Viruses 2021, 13, doi:10.3390/v13122456.
	P05546	SERPIND1	HEP2_HUMAN Heparin cofactor 2 OS=Homo sapiens OX=9606 GN=SERPIND1 PE=1 SV=3	Acute-phase proteins	IL-6 mediated response; marker of SAT in PESA cohort				1		1				1				1					4		41	Mohammed, Y.; Goodlett, D.R.; Cheng, M.P.; Vinh, D.C.; Lee, T.C.; McGeer, A.; Sweet, D.; Tran, K.; Lee, T.; Murthy, S.; et al. Longitudinal Plasma Proteomics Analysis Reveals Novel Candidate Biomarkers in Acute COVID-19. Journal of Proteome Research 2022, 21, 975–992, doi:10.1021/acs.jproteome.1c00863.
	P05155	SERPING1	IC1_HUMAN Plasma protease C1 inhibitor OS=Homo sapiens OX=9606 GN=SERPING1 PE=1 SV=2	Acute-phase proteins	Regulation of complement			1		1	1			1			1	1						6		42	Calvet, J.; Berenguer-Llergo, A.; Gay, M.; Massanella, M.; Domingo, P.; Llop, M.; Sánchez-Jiménez, E.; Arévalo, M.; Carrillo, J.; Albiñana, N.; et al. Biomarker Candidates for Progression and Clinical Management of COVID-19 Associated Pneumonia at Time of Admission. Scientific Reports 2022, 12, doi:10.1038/s41598-021-04683-w.
	P01019	AGT	ANGT_HUMAN Angiotensinogen OS=Homo sapiens OX=9606 GN=AGT PE=1 SV=1	Blood coagulation				1				1	1					1						4		43	Ahern, D.J.; Ai, Z.; Ainsworth, M.; Allan, C.; Allcock, A.; Angus, B.; Ansari, M.A.; Arancibia-Cárcamo, C. v.; Aschenbrenner, D.; Attar, M.; et al. A Blood Atlas of COVID-19 Defines Hallmarks of Disease Severity and Specificity. Cell 2022, 185, 916-938.e58, doi:10.1016/j.cell.2022.01.012.
	P05452	CLEC3B	TETN_HUMAN Tetranectin OS=Homo sapiens OX=9606 GN=CLEC3B PE=1 SV=3	Blood coagulation	Platelet degranulation			1	1		1							1						4		44	Park, J.; Kim, H.; Kim, S.Y.; Kim, Y.; Lee, J.S.; Dan, K.; Seong, M.W.; Han, D. In-Depth Blood Proteome Profiling Analysis Revealed Distinct Functional Characteristics of Plasma Proteins between Severe and Non-Severe COVID-19 Patients. Scientific Reports 2020, 10, doi:10.1038/s41598-020-80120-8.
	P12259	F5	FA5_HUMAN Coagulation factor V OS=Homo sapiens OX=9606 GN=F5 PE=1 SV=4	Blood coagulation	Coagulation FV			1																1		45	Shu, T.; Ning, W.; Wu, D.; Xu, J.; Han, Q.; Huang, M.; Zou, X.; Yang, Q.; Yuan, Y.; Bie, Y.; et al. Plasma Proteomics Identify Biomarkers and Pathogenesis of COVID-19. Immunity 2020, 53, 1108-1122.e5, doi:10.1016/j.immuni.2020.10.008.
	P23142	FBLN1	FBLN1_HUMAN Fibulin-1 OS=Homo sapiens OX=9606 GN=FBLN1 PE=1 SV=4	Blood coagulation	Fibrin clot formation													1						1		46	Messner, C.B.; Demichev, V.; Wendisch, D.; Michalick, L.; White, M.; Freiwald, A.; Textoris-Taube, K.; Vernardis, S.I.; Egger, A.S.; Kreidl, M.; et al. Ultra-High-Throughput Clinical Proteomics Reveals Classifiers of COVID-19 Infection. Cell Systems 2020, 11, 11-24.e4, doi:10.1016/j.cels.2020.05.012.
	P02671	FGA	FIBA_HUMAN Fibrinogen alpha chain OS=Homo sapiens OX=9606 GN=FGA PE=1 SV=2	Blood coagulation	Fibrinogen	1	1	1	1		1								1					6
	P02675	FGB	FIBB_HUMAN Fibrinogen beta chain OS=Homo sapiens OX=9606 GN=FGB PE=1 SV=2	Blood coagulation	Fibrinogen	1	1		1					1					1					5
	P02679	FGG	FIBG_HUMAN Fibrinogen gamma chain OS=Homo sapiens OX=9606 GN=FGG PE=1 SV=3	Blood coagulation	Fibrinogen	1	1		1					1	1									5
	P03952	KLKB1	KLKB1_HUMAN Plasma kallikrein OS=Homo sapiens OX=9606 GN=KLKB1 PE=1 SV=1	Blood coagulation	Activates FXIII						1	1												2
	P01008	SERPINC1	ANT3_HUMAN Antithrombin-III OS=Homo sapiens OX=9606 GN=SERPINC1 PE=1 SV=1	Blood coagulation	Antithrombin-III, major regulator		1	1			1	1							1					5
	P04275	VWF	VWF_HUMAN von Willebrand factor OS=Homo sapiens OX=9606 GN=VWF PE=1 SV=4	Blood coagulation	Platelet degranulation;activates coagulation			1	1	1	1				1		1	1			1			8
	P35858	IGFALS	ALS_HUMAN Insulin-like growth factor-binding protein complex acid labile subunit OS=Homo sapiens OX=9606 GN=IGFALS PE=1 SV=1	Cell adhesion					1		1	1				1								4
	P01023	A2M	A2MG_HUMAN Alpha-2-macroglobulin OS=Homo sapiens OX=9606 GN=A2M PE=1 SV=3	Complement	Regulation ;our data does not support the idea of complement-based therapeutics		1		1		1				1			1						5
	P00736	C1R	C1R_HUMAN Complement C1r subcomponent OS=Homo sapiens OX=9606 GN=C1R PE=1 SV=2	Complement	Classical pathway;our data does not support the idea of complement-based therapeutics	1	1				1		1	1				1	1					7
	P09871	C1S	C1S_HUMAN Complement C1s subcomponent OS=Homo sapiens OX=9606 GN=C1S PE=1 SV=1	Complement	Classical pathway;our data does not support the idea of complement-based therapeutics	1	1				1			1				1						5
	P06681	C2	CO2_HUMAN Complement C2 OS=Homo sapiens OX=9606 GN=C2 PE=1 SV=2	Complement	Classical pathway;our data does not support the idea of complement-based therapeutics		1	1										1	1				1	5
	P01024	C3	CO3_HUMAN Complement C3 OS=Homo sapiens OX=9606 GN=C3 PE=1 SV=2	Complement	Activation;our data does not support the idea of complement-based therapeutics						1							1	1					3
	P13671	C6	CO6_HUMAN Complement component C6 OS=Homo sapiens OX=9606 GN=C6 PE=1 SV=3	Complement	Activation;our data does not support the idea of complement-based therapeutics			1										1						2
	P10643	C7	CO7_HUMAN Complement component C7 OS=Homo sapiens OX=9606 GN=C7 PE=1 SV=2	Complement	Activation;our data does not support the idea of complement-based therapeutics													1	1					2
	P07360	C8G	CO8G_HUMAN Complement component C8 gamma chain OS=Homo sapiens OX=9606 GN=C8G PE=1 SV=3	Complement	Activation;our data does not support the idea of complement-based therapeutics					1				1				1	1					4
	P02748	C9	CO9_HUMAN Complement component C9 OS=Homo sapiens OX=9606 GN=C9 PE=1 SV=2	Complement	Activation;our data does not support the idea of complement-based therapeutics		1	1	1		1			1			1	1	1					8
	P27918	CFP	PROP_HUMAN Properdin OS=Homo sapiens OX=9606 GN=CFP PE=1 SV=2	Complement	Regulation ;our data does not support the idea of complement-based therapeutics			1	1		1				1				1					5
	P15169	CPN1	CBPN_HUMAN Carboxypeptidase N catalytic chain OS=Homo sapiens OX=9606 GN=CPN1 PE=1 SV=1	Complement	Regulation ;our data does not support the idea of complement-based therapeutics			1			1							1	1					4
	P22792	CPN2	CPN2_HUMAN Carboxypeptidase N subunit 2 OS=Homo sapiens OX=9606 GN=CPN2 PE=1 SV=3	Complement	Regulation ;our data does not support the idea of complement-based therapeutics			1										1	1					3
	P02765	AHSG	FETUA_HUMAN Alpha-2-HS-glycoprotein OS=Homo sapiens OX=9606 GN=AHSG PE=1 SV=2	Endocytosis;formation of bone tissue	Decreased in Shen et al. in severe vs healthy		1	1			1		1					1						5
	P19827	ITIH1	ITIH1_HUMAN Inter-alpha-trypsin inhibitor heavy chain H1 OS=Homo sapiens OX=9606 GN=ITIH1 PE=1 SV=3	Hyaluronan carrier	Decreased in Shen et al. in severe vs healthy		1	1	1	1	1	1		1				1						8
	P19823	ITIH2	ITIH2_HUMAN Inter-alpha-trypsin inhibitor heavy chain H2 OS=Homo sapiens OX=9606 GN=ITIH2 PE=1 SV=2	Hyaluronan carrier	Also decreased with severity in Shen et al.		1	1	1		1	1	1					1						7
	P80108	GPLD1	PHLD_HUMAN Phosphatidylinositol-glycan-specific phospholipase D OS=Homo sapiens OX=9606 GN=GPLD1 PE=1 SV=3	Hydrolyzes inositol phosphate linkage in proteins releasing them from the membrane	Also decreased with severity in Shen et al.			1	1		1	1						1						5
	P25311	AZGP1	ZA2G_HUMAN Zinc-alpha-2-glycoprotein OS=Homo sapiens OX=9606 GN=AZGP1 PE=1 SV=2	Immune response	Antigen processing (via MHC class Ib);not statistically significant in the validation cohort of Messner et al.				1									1						2
	P01876	IGHA1	IGHA1_HUMAN Immunoglobulin heavy constant alpha 1 OS=Homo sapiens OX=9606 GN=IGHA1 PE=1 SV=2	Immune response	Innate immune response						1	1												2
	P01859	IGHG2	IGHG2_HUMAN Immunoglobulin heavy constant gamma 2 OS=Homo sapiens OX=9606 GN=IGHG2 PE=1 SV=2	Immune response	Humoral immune response		1		1			1				1		1						5
	Q96PD5	PGLYRP2	PGRP2_HUMAN N-acetylmuramoyl-L-alanine amidase OS=Homo sapiens OX=9606 GN=PGLYRP2 PE=1 SV=1	Immune response	Humoral immune response; Antimicrobial;also decreased in Shen et al. with severity		1	1			1							1						4
	O75882	ATRN	ATRN_HUMAN Attractin OS=Homo sapiens OX=9606 GN=ATRN PE=1 SV=2	Inflammatory response	Involved in initial immune cell clustering;chemotactic activity				1															1
	P29622	SERPINA4	KAIN_HUMAN Kallistatin OS=Homo sapiens OX=9606 GN=SERPINA4 PE=1 SV=3	Inflammatory response	Supresses inflammation via inhibition of TNF-alpha;also decreased in Shen et al. with severity			1	1		1							1						4
	P02647	APOA1	APOA1_HUMAN Apolipoprotein A-I OS=Homo sapiens OX=9606 GN=APOA1 PE=1 SV=1	Lipid metabolism	HDL;modulates immunity and inflammation;low HDL levels may indicate higher risk of COVID-19 progression;be should try to demonstrate that it is decreased	1	1	1	1		1				1	1		1						8
	P02652	APOA2	APOA2_HUMAN Apolipoprotein A-II OS=Homo sapiens OX=9606 GN=APOA2 PE=1 SV=1	Lipid metabolism	HDL;modulates immunity and inflammation;low HDL levels may indicate higher risk of COVID-19 progression		1	1	1															3
	O14791	APOL1	APOL1_HUMAN Apolipoprotein L1 OS=Homo sapiens OX=9606 GN=APOL1 PE=1 SV=5	Lipid metabolism				1	1	1	1													4
	P27169	PON1	PON1_HUMAN Serum paraoxonase/arylesterase 1 OS=Homo sapiens OX=9606 GN=PON1 PE=1 SV=3	Lipid metabolism	HDL;modulates immunity and inflammation;low HDL levels may indicate higher risk of COVID-19 progression		1		1		1							1						4
	P04196	HRG	HRG_HUMAN Histidine-rich glycoprotein OS=Homo sapiens OX=9606 GN=HRG PE=1 SV=1	Negative regulation of angiogenesis	Decreased in Shen et al. with severity;annotated as platelet degranulaton in Shen et al.		1	1			1	1	1	1	1									7
	P36955	SERPINF1	PEDF_HUMAN Pigment epithelium-derived factor OS=Homo sapiens OX=9606 GN=SERPINF1 PE=1 SV=4	Negative regulation of angiogenesis	Decreased in Shen et al. in severe vs healthy		1	1			1								1					4
	P02766	TTR	TTHY_HUMAN Transthyretin OS=Homo sapiens OX=9606 GN=TTR PE=1 SV=1	Oxidative stress	Proteolysis of ApoA1 resulting in the loss os anti-oxidant function of HDL		1		1		1	1		1				1						6
	Q04756	HGFAC	HGFA_HUMAN Hepatocyte growth factor activator OS=Homo sapiens OX=9606 GN=HGFAC PE=1 SV=1	Proteolysis	Serine-type endopeptidase activity;			1																1
	P02753	RBP4	RET4_HUMAN Retinol-binding protein 4 OS=Homo sapiens OX=9606 GN=RBP4 PE=1 SV=3	Retinol transport in blood plasma	Also decreased with severity in Shen et al.;annotated as macrophage funtion in Shen et al.			1	1		1							1						4
	P43652	AFM	AFAM_HUMAN Afamin OS=Homo sapiens OX=9606 GN=AFM PE=1 SV=1	Similar to ALB, carrier of several compounds in plasma	Is partially bound to lipoproteins;decreased in Shen et al. in severe vs healthy		1	1	1	1								1						5
	P60709	ACTB	ACTB_HUMAN Actin, cytoplasmic 1 OS=Homo sapiens OX=9606 GN=ACTB PE=1 SV=1	Tissue injury/Disfunction	Actin; its increase it is consistent with decreased GSN	1			1															2
	P01034	CST3	CYTC_HUMAN Cystatin-C OS=Homo sapiens OX=9606 GN=CST3 PE=1 SV=1	Tissue injury/Disfunction	Kidney disfunction;CVD risk;only observed in our population						1		1				1						1	4
	P06396	GSN	GELS_HUMAN Gelsolin OS=Homo sapiens OX=9606 GN=GSN PE=1 SV=1	Tissue injury/Disfunction	Actin scavenger system;modulates inflammation;low GSN indicates tissue injury;our data support the idea of pharmacological modulation of GSN in COVID-19	1	1	1	1		1			1		1		1						8
						# coincidences	18	29	41	34	12	43	14	8	19	10	6	10	42	17	1	2	3	5
						%	29.0323	46.7742	66.129	54.8387	19.3548	69.3548	22.5806	12.9032	30.6452	16.129	9.67742	16.129	67.7419	27.4194	1.6129	3.22581	4.83871	8.06452

## Sheet: Table S4. Peptides
	Supplementary Excel Table S4
	Peptides identified in the proteomics analysis of COVID-19 plasma samples
	Unique peptides are shown in red and peptides that were assigned to the razor protein in black
	M# indicates oxidized methionine
	Protein Accession	Protein Description	Peptide
	A0A075B6H7	sp|A0A075B6H7|KV37_HUMAN Probable non-functional immunoglobulin kappa variable 3-7 OS=Homo sapiens OX=9606 GN=IGKV3-7 PE=1 SV=1	ELVMTQSPPTLSLSPGER
	A0A075B6I9	sp|A0A075B6I9|LV746_HUMAN Immunoglobulin lambda variable 7-46 OS=Homo sapiens OX=9606 GN=IGLV7-46 PE=3 SV=4	TLLYDTSNK
	A0A075B6K0	sp|A0A075B6K0|LV316_HUMAN Immunoglobulin lambda variable 3-16 OS=Homo sapiens OX=9606 GN=IGLV3-16 PE=3 SV=2	LTCSGEALPK
	A0A075B6R2	sp|A0A075B6R2|HV404_HUMAN Immunoglobulin heavy variable 4-4 OS=Homo sapiens OX=9606 GN=IGHV4-4 PE=3 SV=2	VTLSVDK
	A0A087WSX0	sp|A0A087WSX0|LV545_HUMAN Immunoglobulin lambda variable 5-45 OS=Homo sapiens OX=9606 GN=IGLV5-45 PE=3 SV=1	YKSDSDKQQGSGVPSR
	A0A0A0MS15	sp|A0A0A0MS15|HV349_HUMAN Immunoglobulin heavy variable 3-49 OS=Homo sapiens OX=9606 GN=IGHV3-49 PE=3 SV=1	TEDTAVYYCTR
	A0A0B4J1U7	sp|A0A0B4J1U7|HV601_HUMAN Immunoglobulin heavy variable 6-1 OS=Homo sapiens OX=9606 GN=IGHV6-1 PE=3 SV=1	LTLNPDTSK
	A0A0B4J1V2	sp|A0A0B4J1V2|HV226_HUMAN Immunoglobulin heavy variable 2-26 OS=Homo sapiens OX=9606 GN=IGHV2-26 PE=3 SV=1	SYSTSLK
	A0A0B4J1X8	sp|A0A0B4J1X8|HV343_HUMAN Immunoglobulin heavy variable 3-43 OS=Homo sapiens OX=9606 GN=IGHV3-43 PE=3 SV=1	TEDTALYYCAK
	A0A0B4J1Y9	sp|A0A0B4J1Y9|HV372_HUMAN Immunoglobulin heavy variable 3-72 OS=Homo sapiens OX=9606 GN=IGHV3-72 PE=3 SV=1	ANSYTTEYAASVK
	A0A0B4J1Y9	sp|A0A0B4J1Y9|HV372_HUMAN Immunoglobulin heavy variable 3-72 OS=Homo sapiens OX=9606 GN=IGHV3-72 PE=3 SV=1	TEDTAVYYCAR
	A0A0C4DH33	sp|A0A0C4DH33|HV124_HUMAN Immunoglobulin heavy variable 1-24 OS=Homo sapiens OX=9606 GN=IGHV1-24 PE=3 SV=1	VTM#TEDTSTDTAYMELSSLR
	A0A0C4DH33	sp|A0A0C4DH33|HV124_HUMAN Immunoglobulin heavy variable 1-24 OS=Homo sapiens OX=9606 GN=IGHV1-24 PE=3 SV=1	VTMTEDTSTDTAYMELSSLR
	A0A0C4DH35	sp|A0A0C4DH35|HV335_HUMAN Probable non-functional immunoglobulin heavy variable 3-35 OS=Homo sapiens OX=9606 GN=IGHV3-35 PE=1 SV=1	NTLYLQTNSLR
	A0A0C4DH38	sp|A0A0C4DH38|HV551_HUMAN Immunoglobulin heavy variable 5-51 OS=Homo sapiens OX=9606 GN=IGHV5-51 PE=3 SV=1	GLEWM#GLLYPGDSDTR
	A0A0C4DH38	sp|A0A0C4DH38|HV551_HUMAN Immunoglobulin heavy variable 5-51 OS=Homo sapiens OX=9606 GN=IGHV5-51 PE=3 SV=1	GLEWMGLLYPGDSDTR
	A0A0C4DH38	sp|A0A0C4DH38|HV551_HUMAN Immunoglobulin heavy variable 5-51 OS=Homo sapiens OX=9606 GN=IGHV5-51 PE=3 SV=1	SLSTAYLQWSSLK
	A0A0C4DH38	sp|A0A0C4DH38|HV551_HUMAN Immunoglobulin heavy variable 5-51 OS=Homo sapiens OX=9606 GN=IGHV5-51 PE=3 SV=1	YSPSFQGQVTLSADK
	A0A0J9YX35	sp|A0A0J9YX35|HV64D_HUMAN Immunoglobulin heavy variable 3-64D OS=Homo sapiens OX=9606 GN=IGHV3-64D PE=3 SV=1	AEDTAVYYCVK
	A0A1B0GUJ8	sp|A0A1B0GUJ8|PNM8C_HUMAN Paraneoplastic antigen-like protein 8C OS=Homo sapiens OX=9606 GN=PNMA8C PE=3 SV=1	AALLQLTEDLNYAVVPRELK
	A1IGU5	sp|A1IGU5|ARH37_HUMAN Rho guanine nucleotide exchange factor 37 OS=Homo sapiens OX=9606 GN=ARHGEF37 PE=2 SV=2	ERLARLNTHTLSK
	A4FU69	sp|A4FU69|EFCB5_HUMAN EF-hand calcium-binding domain-containing protein 5 OS=Homo sapiens OX=9606 GN=EFCAB5 PE=1 SV=3	QRLLLEALFQKWDSDGSGFLDLK
	A5YKK6	sp|A5YKK6|CNOT1_HUMAN CCR4-NOT transcription complex subunit 1 OS=Homo sapiens OX=9606 GN=CNOT1 PE=1 SV=2	AVEGLLDATSGADADLLLR
	A6NC78	sp|A6NC78|GOG8I_HUMAN Putative golgin subfamily A member 8I OS=Homo sapiens OX=9606 GN=GOLGA8IP PE=5 SV=2	ELERVAGALQAQVKNNQR
	A6ND36	sp|A6ND36|FA83G_HUMAN Protein FAM83G OS=Homo sapiens OX=9606 GN=FAM83G PE=1 SV=2	VLAVVM#DM#FTDVDLFK
	A6NE01	sp|A6NE01|F186A_HUMAN Protein FAM186A OS=Homo sapiens OX=9606 GN=FAM186A PE=2 SV=3	EPQNLLSPLM#LPNLELPFSVKDLLSRLER
	A6NHC0	sp|A6NHC0|CAN8_HUMAN Calpain-8 OS=Homo sapiens OX=9606 GN=CAPN8 PE=1 SV=3	NGQLLFLHSEQGNEFWSALLEK
	A6NJI9	sp|A6NJI9|LRC72_HUMAN Leucine-rich repeat-containing protein 72 OS=Homo sapiens OX=9606 GN=LRRC72 PE=2 SV=2	YLEEEGTETAQMLTVTLR
	A8K7I4	sp|A8K7I4|CLCA1_HUMAN Calcium-activated chloride channel regulator 1 OS=Homo sapiens OX=9606 GN=CLCA1 PE=1 SV=3	LQAVRCSAGLTGTNVVK
	A8K855	sp|A8K855|EFCB7_HUMAN EF-hand calcium-binding domain-containing protein 7 OS=Homo sapiens OX=9606 GN=EFCAB7 PE=1 SV=1	NREVFGWTGELGPGLYWLLPSTTGCRLR
	A8MTI9	sp|A8MTI9|PRS47_HUMAN Putative serine protease 47 OS=Homo sapiens OX=9606 GN=PRSS47 PE=5 SV=2	GVSTVCGKPK
	A8MUV8	sp|A8MUV8|ZN727_HUMAN Putative zinc finger protein 727 OS=Homo sapiens OX=9606 GN=ZNF727 PE=5 SV=3	HPAGSLHFTAELLLEHDLNDSFQK
	A8MYA2	sp|A8MYA2|CX049_HUMAN Uncharacterized protein CXorf49 OS=Homo sapiens OX=9606 GN=CXorf49 PE=2 SV=3	AGSRTASPGAPGAHSHGLDLGVPGSGDGK
	B3KS81	sp|B3KS81|SRRM5_HUMAN Serine/arginine repetitive matrix protein 5 OS=Homo sapiens OX=9606 GN=SRRM5 PE=1 SV=3	SPSKERDHSQLGSPSK
	O00187	sp|O00187|MASP2_HUMAN Mannan-binding lectin serine protease 2 OS=Homo sapiens OX=9606 GN=MASP2 PE=1 SV=4	LASPGFPGEYANDQER
	O00187	sp|O00187|MASP2_HUMAN Mannan-binding lectin serine protease 2 OS=Homo sapiens OX=9606 GN=MASP2 PE=1 SV=4	VLATLCGQESTDTER
	O00391	sp|O00391|QSOX1_HUMAN Sulfhydryl oxidase 1 OS=Homo sapiens OX=9606 GN=QSOX1 PE=1 SV=3	AAPGQEPPEHM#AELQR
	O00391	sp|O00391|QSOX1_HUMAN Sulfhydryl oxidase 1 OS=Homo sapiens OX=9606 GN=QSOX1 PE=1 SV=3	ALAEDVK
	O00391	sp|O00391|QSOX1_HUMAN Sulfhydryl oxidase 1 OS=Homo sapiens OX=9606 GN=QSOX1 PE=1 SV=3	LEELDGFFAR
	O00425	sp|O00425|IF2B3_HUMAN Insulin-like growth factor 2 mRNA-binding protein 3 OS=Homo sapiens OX=9606 GN=IGF2BP3 PE=1 SV=2	KLQELLTQVK
	O00716	sp|O00716|E2F3_HUMAN Transcription factor E2F3 OS=Homo sapiens OX=9606 GN=E2F3 PE=1 SV=1	AGLLQQPPALGRGGSGGGGGPPAK
	O14686	sp|O14686|KMT2D_HUMAN Histone-lysine N-methyltransferase 2D OS=Homo sapiens OX=9606 GN=KMT2D PE=1 SV=2	FEGVWLTETGMALLR
	O15230	sp|O15230|LAMA5_HUMAN Laminin subunit alpha-5 OS=Homo sapiens OX=9606 GN=LAMA5 PE=1 SV=8	LGLVWAALQGARTQLR
	O43772	sp|O43772|MCAT_HUMAN Mitochondrial carnitine/acylcarnitine carrier protein OS=Homo sapiens OX=9606 GN=SLC25A20 PE=1 SV=1	GM#AAPLLGVTPMFAVCFFGFGLGK
	O43772	sp|O43772|MCAT_HUMAN Mitochondrial carnitine/acylcarnitine carrier protein OS=Homo sapiens OX=9606 GN=SLC25A20 PE=1 SV=1	NLLAGGFGGVCLVFVGHPLDTVK
	O43866	sp|O43866|CD5L_HUMAN CD5 antigen-like OS=Homo sapiens OX=9606 GN=CD5L PE=1 SV=1	CSGEEQSLEQCQHR
	O43866	sp|O43866|CD5L_HUMAN CD5 antigen-like OS=Homo sapiens OX=9606 GN=CD5L PE=1 SV=1	EATLQDCPSGPWGK
	O43866	sp|O43866|CD5L_HUMAN CD5 antigen-like OS=Homo sapiens OX=9606 GN=CD5L PE=1 SV=1	ELGCGAASGTPSGLLYEPPAEK
	O43866	sp|O43866|CD5L_HUMAN CD5 antigen-like OS=Homo sapiens OX=9606 GN=CD5L PE=1 SV=1	FWGFHDCTHQEDVAVLCSG
	O43866	sp|O43866|CD5L_HUMAN CD5 antigen-like OS=Homo sapiens OX=9606 GN=CD5L PE=1 SV=1	GQWGTVCDDGWDLK
	O43866	sp|O43866|CD5L_HUMAN CD5 antigen-like OS=Homo sapiens OX=9606 GN=CD5L PE=1 SV=1	GQWGTVCDDGWDLKDVAVLCR
	O43866	sp|O43866|CD5L_HUMAN CD5 antigen-like OS=Homo sapiens OX=9606 GN=CD5L PE=1 SV=1	GVWGSVCDDNWGEKEDQVVCK
	O43866	sp|O43866|CD5L_HUMAN CD5 antigen-like OS=Homo sapiens OX=9606 GN=CD5L PE=1 SV=1	HQNQWYTVCQTGWSLR
	O43866	sp|O43866|CD5L_HUMAN CD5 antigen-like OS=Homo sapiens OX=9606 GN=CD5L PE=1 SV=1	KPLWLSQMSCSGR
	O43866	sp|O43866|CD5L_HUMAN CD5 antigen-like OS=Homo sapiens OX=9606 GN=CD5L PE=1 SV=1	LADGPGHCK
	O43866	sp|O43866|CD5L_HUMAN CD5 antigen-like OS=Homo sapiens OX=9606 GN=CD5L PE=1 SV=1	LVGGDNLCSGR
	O43866	sp|O43866|CD5L_HUMAN CD5 antigen-like OS=Homo sapiens OX=9606 GN=CD5L PE=1 SV=1	LWLDNVR
	O43866	sp|O43866|CD5L_HUMAN CD5 antigen-like OS=Homo sapiens OX=9606 GN=CD5L PE=1 SV=1	NTCNHDEDTWVECEDPFDLR
	O60242	sp|O60242|AGRB3_HUMAN Adhesion G protein-coupled receptor B3 OS=Homo sapiens OX=9606 GN=ADGRB3 PE=1 SV=2	SVHEKRVPQEQADAAK
	O60304	sp|O60304|ZN500_HUMAN Zinc finger protein 500 OS=Homo sapiens OX=9606 GN=ZNF500 PE=1 SV=2	THMGAGSLPTLQPVAPGGPGAK
	O60346	sp|O60346|PHLP1_HUMAN PH domain leucine-rich repeat-containing protein phosphatase 1 OS=Homo sapiens OX=9606 GN=PHLPP1 PE=1 SV=3	EEAPGEAPPGPLPGRAGGAGRR
	O60832	sp|O60832|DKC1_HUMAN H/ACA ribonucleoprotein complex subunit DKC1 OS=Homo sapiens OX=9606 GN=DKC1 PE=1 SV=3	KEVVAEVVK
	O60832	sp|O60832|DKC1_HUMAN H/ACA ribonucleoprotein complex subunit DKC1 OS=Homo sapiens OX=9606 GN=DKC1 PE=1 SV=3	LNVRTTHYTPLACGSNPLK
	O60840	sp|O60840|CAC1F_HUMAN Voltage-dependent L-type calcium channel subunit alpha-1F OS=Homo sapiens OX=9606 GN=CACNA1F PE=1 SV=2	VTRHWASLSNLVASLLNSM#K
	O75145	sp|O75145|LIPA3_HUMAN Liprin-alpha-3 OS=Homo sapiens OX=9606 GN=PPFIA3 PE=1 SV=3	GSALGPDEAGGELERLMVTM#LTERER
	O75339	sp|O75339|CILP1_HUMAN Cartilage intermediate layer protein 1 OS=Homo sapiens OX=9606 GN=CILP PE=1 SV=4	LLTQTDSDGRFRLPGLCPDGK
	O75385	sp|O75385|ULK1_HUMAN Serine/threonine-protein kinase ULK1 OS=Homo sapiens OX=9606 GN=ULK1 PE=1 SV=2	TLPDLSEVGPFHGQPLGPGLRPGEDPK
	O75460	sp|O75460|ERN1_HUMAN Serine/threonine-protein kinase/endoribonuclease IRE1 OS=Homo sapiens OX=9606 GN=ERN1 PE=1 SV=2	LTPTLYVGK
	O75636	sp|O75636|FCN3_HUMAN Ficolin-3 OS=Homo sapiens OX=9606 GN=FCN3 PE=1 SV=2	GEPGDPVNLLR
	O75636	sp|O75636|FCN3_HUMAN Ficolin-3 OS=Homo sapiens OX=9606 GN=FCN3 PE=1 SV=2	LLGEVDHYQLALGK
	O75636	sp|O75636|FCN3_HUMAN Ficolin-3 OS=Homo sapiens OX=9606 GN=FCN3 PE=1 SV=2	QDGSVDFFR
	O75636	sp|O75636|FCN3_HUMAN Ficolin-3 OS=Homo sapiens OX=9606 GN=FCN3 PE=1 SV=2	RQDGSVDFFR
	O75636	sp|O75636|FCN3_HUMAN Ficolin-3 OS=Homo sapiens OX=9606 GN=FCN3 PE=1 SV=2	YAVSEAAAHK
	O75636	sp|O75636|FCN3_HUMAN Ficolin-3 OS=Homo sapiens OX=9606 GN=FCN3 PE=1 SV=2	YGLDWASGR
	O95171	sp|O95171|SCEL_HUMAN Sciellin OS=Homo sapiens OX=9606 GN=SCEL PE=1 SV=2	VATSLQRSDKGEELDNLLK
	O95183	sp|O95183|VAMP5_HUMAN Vesicle-associated membrane protein 5 OS=Homo sapiens OX=9606 GN=VAMP5 PE=1 SV=1	VLERGVK
	O95257	sp|O95257|GA45G_HUMAN Growth arrest and DNA damage-inducible protein GADD45 gamma OS=Homo sapiens OX=9606 GN=GADD45G PE=1 SV=1	QGCLTAGVYESAK
	O95445	sp|O95445|APOM_HUMAN Apolipoprotein M OS=Homo sapiens OX=9606 GN=APOM PE=1 SV=2	CVEEFK
	O95445	sp|O95445|APOM_HUMAN Apolipoprotein M OS=Homo sapiens OX=9606 GN=APOM PE=1 SV=2	EFPEVHLGQWYFLAGAAPTK
	O95445	sp|O95445|APOM_HUMAN Apolipoprotein M OS=Homo sapiens OX=9606 GN=APOM PE=1 SV=2	SLTSCLDSK
	O95613	sp|O95613|PCNT_HUMAN Pericentrin OS=Homo sapiens OX=9606 GN=PCNT PE=1 SV=4	LNRLLYSMTFQNVDAADTK
	O95613	sp|O95613|PCNT_HUMAN Pericentrin OS=Homo sapiens OX=9606 GN=PCNT PE=1 SV=4	RKGSAVDASVQEESPVTK
	O95782	sp|O95782|AP2A1_HUMAN AP-2 complex subunit alpha-1 OS=Homo sapiens OX=9606 GN=AP2A1 PE=1 SV=3	ATLQGVLRAGSQLRNADVELQQR
	P00734	sp|P00734|THRB_HUMAN Prothrombin OS=Homo sapiens OX=9606 GN=F2 PE=1 SV=2	DKLAACLEGNCAEGLGTNYR
	P00734	sp|P00734|THRB_HUMAN Prothrombin OS=Homo sapiens OX=9606 GN=F2 PE=1 SV=2	DLALMK
	P00734	sp|P00734|THRB_HUMAN Prothrombin OS=Homo sapiens OX=9606 GN=F2 PE=1 SV=2	ELLESYLDGR
	P00734	sp|P00734|THRB_HUMAN Prothrombin OS=Homo sapiens OX=9606 GN=F2 PE=1 SV=2	ENLDRDLALMK
	P00734	sp|P00734|THRB_HUMAN Prothrombin OS=Homo sapiens OX=9606 GN=F2 PE=1 SV=2	ETAASLLQAGYK
	P00734	sp|P00734|THRB_HUMAN Prothrombin OS=Homo sapiens OX=9606 GN=F2 PE=1 SV=2	ETWTANVGK
	P00734	sp|P00734|THRB_HUMAN Prothrombin OS=Homo sapiens OX=9606 GN=F2 PE=1 SV=2	GDACEGDSGGPFVM#K
	P00734	sp|P00734|THRB_HUMAN Prothrombin OS=Homo sapiens OX=9606 GN=F2 PE=1 SV=2	GDACEGDSGGPFVMK
	P00734	sp|P00734|THRB_HUMAN Prothrombin OS=Homo sapiens OX=9606 GN=F2 PE=1 SV=2	GQPSVLQVVNLPLVERPVCK
	P00734	sp|P00734|THRB_HUMAN Prothrombin OS=Homo sapiens OX=9606 GN=F2 PE=1 SV=2	HQDFNSAVQLVENFCR
	P00734	sp|P00734|THRB_HUMAN Prothrombin OS=Homo sapiens OX=9606 GN=F2 PE=1 SV=2	KPVAFSDYLHPVCLPDR
	P00734	sp|P00734|THRB_HUMAN Prothrombin OS=Homo sapiens OX=9606 GN=F2 PE=1 SV=2	KSPQELLCGASLLSDR
	P00734	sp|P00734|THRB_HUMAN Prothrombin OS=Homo sapiens OX=9606 GN=F2 PE=1 SV=2	LAACLEGNCAEGLGTNYR
	P00734	sp|P00734|THRB_HUMAN Prothrombin OS=Homo sapiens OX=9606 GN=F2 PE=1 SV=2	LAVTTHGLPCLAWASAQAK
	P00734	sp|P00734|THRB_HUMAN Prothrombin OS=Homo sapiens OX=9606 GN=F2 PE=1 SV=2	LSMLEK
	P00734	sp|P00734|THRB_HUMAN Prothrombin OS=Homo sapiens OX=9606 GN=F2 PE=1 SV=2	LTDNM#FCAGYKPDEGK
	P00734	sp|P00734|THRB_HUMAN Prothrombin OS=Homo sapiens OX=9606 GN=F2 PE=1 SV=2	LTDNM#FCAGYKPDEGKR
	P00734	sp|P00734|THRB_HUMAN Prothrombin OS=Homo sapiens OX=9606 GN=F2 PE=1 SV=2	LTDNMFCAGYKPDEGK
	P00734	sp|P00734|THRB_HUMAN Prothrombin OS=Homo sapiens OX=9606 GN=F2 PE=1 SV=2	LTDNMFCAGYKPDEGKR
	P00734	sp|P00734|THRB_HUMAN Prothrombin OS=Homo sapiens OX=9606 GN=F2 PE=1 SV=2	NPDSSTTGPWCYTTDPTVR
	P00734	sp|P00734|THRB_HUMAN Prothrombin OS=Homo sapiens OX=9606 GN=F2 PE=1 SV=2	RGDACEGDSGGPFVMK
	P00734	sp|P00734|THRB_HUMAN Prothrombin OS=Homo sapiens OX=9606 GN=F2 PE=1 SV=2	RQECSLPVCGQDQVTVAM#TPR
	P00734	sp|P00734|THRB_HUMAN Prothrombin OS=Homo sapiens OX=9606 GN=F2 PE=1 SV=2	RQECSLPVCGQDQVTVAMTPR
	P00734	sp|P00734|THRB_HUMAN Prothrombin OS=Homo sapiens OX=9606 GN=F2 PE=1 SV=2	SEGSSVNLSPPLEQCVPDR
	P00734	sp|P00734|THRB_HUMAN Prothrombin OS=Homo sapiens OX=9606 GN=F2 PE=1 SV=2	SGLECQLWR
	P00734	sp|P00734|THRB_HUMAN Prothrombin OS=Homo sapiens OX=9606 GN=F2 PE=1 SV=2	SPQELLCGASLLSDR
	P00734	sp|P00734|THRB_HUMAN Prothrombin OS=Homo sapiens OX=9606 GN=F2 PE=1 SV=2	TATSEYQTFFNPR
	P00734	sp|P00734|THRB_HUMAN Prothrombin OS=Homo sapiens OX=9606 GN=F2 PE=1 SV=2	TFGSGEADCGLRPLFEK
	P00734	sp|P00734|THRB_HUMAN Prothrombin OS=Homo sapiens OX=9606 GN=F2 PE=1 SV=2	VTGWGNLK
	P00738	sp|P00738|HPT_HUMAN Haptoglobin OS=Homo sapiens OX=9606 GN=HP PE=1 SV=1	AVGDKLPECEA
	P00738	sp|P00738|HPT_HUMAN Haptoglobin OS=Homo sapiens OX=9606 GN=HP PE=1 SV=1	AVGDKLPECEADDGCPKPPELAHGYVEHSVR
	P00738	sp|P00738|HPT_HUMAN Haptoglobin OS=Homo sapiens OX=9606 GN=HP PE=1 SV=1	AVGDKLPECEAVCGKPK
	P00738	sp|P00738|HPT_HUMAN Haptoglobin OS=Homo sapiens OX=9606 GN=HP PE=1 SV=1	DLAPTLTLYVGK
	P00738	sp|P00738|HPT_HUMAN Haptoglobin OS=Homo sapiens OX=9606 GN=HP PE=1 SV=1	DLAPTLTLYVGKK
	P00738	sp|P00738|HPT_HUMAN Haptoglobin OS=Homo sapiens OX=9606 GN=HP PE=1 SV=1	FTDHLKYVMLPVADQDQCLR
	P00738	sp|P00738|HPT_HUMAN Haptoglobin OS=Homo sapiens OX=9606 GN=HP PE=1 SV=1	GSFPWQAK
	P00738	sp|P00738|HPT_HUMAN Haptoglobin OS=Homo sapiens OX=9606 GN=HP PE=1 SV=1	HYEGSTVPEK
	P00738	sp|P00738|HPT_HUMAN Haptoglobin OS=Homo sapiens OX=9606 GN=HP PE=1 SV=1	HYEGSTVPEKK
	P00738	sp|P00738|HPT_HUMAN Haptoglobin OS=Homo sapiens OX=9606 GN=HP PE=1 SV=1	KQLVELEK
	P00738	sp|P00738|HPT_HUMAN Haptoglobin OS=Homo sapiens OX=9606 GN=HP PE=1 SV=1	KQWLNK
	P00738	sp|P00738|HPT_HUMAN Haptoglobin OS=Homo sapiens OX=9606 GN=HP PE=1 SV=1	LLGGHLDAK
	P00738	sp|P00738|HPT_HUMAN Haptoglobin OS=Homo sapiens OX=9606 GN=HP PE=1 SV=1	LPECEADDGCPKPPELAHGYVEHSVR
	P00738	sp|P00738|HPT_HUMAN Haptoglobin OS=Homo sapiens OX=9606 GN=HP PE=1 SV=1	LPECEAVCGKPK
	P00738	sp|P00738|HPT_HUMAN Haptoglobin OS=Homo sapiens OX=9606 GN=HP PE=1 SV=1	LRTEGDGVYTLNDK
	P00738	sp|P00738|HPT_HUMAN Haptoglobin OS=Homo sapiens OX=9606 GN=HP PE=1 SV=1	LRTEGDGVYTLNDKK
	P00738	sp|P00738|HPT_HUMAN Haptoglobin OS=Homo sapiens OX=9606 GN=HP PE=1 SV=1	LRTEGDGVYTLNNEK
	P00738	sp|P00738|HPT_HUMAN Haptoglobin OS=Homo sapiens OX=9606 GN=HP PE=1 SV=1	LVELEK
	P00738	sp|P00738|HPT_HUMAN Haptoglobin OS=Homo sapiens OX=9606 GN=HP PE=1 SV=1	QLVELEK
	P00738	sp|P00738|HPT_HUMAN Haptoglobin OS=Homo sapiens OX=9606 GN=HP PE=1 SV=1	SCAVAEYGVYVK
	P00738	sp|P00738|HPT_HUMAN Haptoglobin OS=Homo sapiens OX=9606 GN=HP PE=1 SV=1	SPVGVQPLLNEHTFCAGM#SK
	P00738	sp|P00738|HPT_HUMAN Haptoglobin OS=Homo sapiens OX=9606 GN=HP PE=1 SV=1	SPVGVQPLLNEHTFCAGMSK
	P00738	sp|P00738|HPT_HUMAN Haptoglobin OS=Homo sapiens OX=9606 GN=HP PE=1 SV=1	TEGDGVYTLNDK
	P00738	sp|P00738|HPT_HUMAN Haptoglobin OS=Homo sapiens OX=9606 GN=HP PE=1 SV=1	TEGDGVYTLNDKK
	P00738	sp|P00738|HPT_HUMAN Haptoglobin OS=Homo sapiens OX=9606 GN=HP PE=1 SV=1	TEGDGVYTLNNEK
	P00738	sp|P00738|HPT_HUMAN Haptoglobin OS=Homo sapiens OX=9606 GN=HP PE=1 SV=1	VGYVSGWGR
	P00738	sp|P00738|HPT_HUMAN Haptoglobin OS=Homo sapiens OX=9606 GN=HP PE=1 SV=1	VM#PLCLPSK
	P00738	sp|P00738|HPT_HUMAN Haptoglobin OS=Homo sapiens OX=9606 GN=HP PE=1 SV=1	VM#PLCLPSKDYAEVGR
	P00738	sp|P00738|HPT_HUMAN Haptoglobin OS=Homo sapiens OX=9606 GN=HP PE=1 SV=1	VMPLCLPSK
	P00738	sp|P00738|HPT_HUMAN Haptoglobin OS=Homo sapiens OX=9606 GN=HP PE=1 SV=1	VMPLCLPSKDYAEVGR
	P00738	sp|P00738|HPT_HUMAN Haptoglobin OS=Homo sapiens OX=9606 GN=HP PE=1 SV=1	VTSLQDWVQK
	P00738	sp|P00738|HPT_HUMAN Haptoglobin OS=Homo sapiens OX=9606 GN=HP PE=1 SV=1	VVLHPNYSQVDLGLLK
	P00738	sp|P00738|HPT_HUMAN Haptoglobin OS=Homo sapiens OX=9606 GN=HP PE=1 SV=1	VYTLNNEK
	P00738	sp|P00738|HPT_HUMAN Haptoglobin OS=Homo sapiens OX=9606 GN=HP PE=1 SV=1	YQEDTCYGDAGSAFAVHDLEEDTWYATGLLSFDK
	P00738	sp|P00738|HPT_HUMAN Haptoglobin OS=Homo sapiens OX=9606 GN=HP PE=1 SV=1	YVM#LPVADQDQCLR
	P00738	sp|P00738|HPT_HUMAN Haptoglobin OS=Homo sapiens OX=9606 GN=HP PE=1 SV=1	YVMLPVADQDQCLR
	P00739	sp|P00739|HPTR_HUMAN Haptoglobin-related protein OS=Homo sapiens OX=9606 GN=HPR PE=2 SV=2	LTDHLK
	P00739	sp|P00739|HPTR_HUMAN Haptoglobin-related protein OS=Homo sapiens OX=9606 GN=HPR PE=2 SV=2	SPVGVQPLLNEHTFCVGM#SK
	P00739	sp|P00739|HPTR_HUMAN Haptoglobin-related protein OS=Homo sapiens OX=9606 GN=HPR PE=2 SV=2	SPVGVQPLLNEHTFCVGMSK
	P00739	sp|P00739|HPTR_HUMAN Haptoglobin-related protein OS=Homo sapiens OX=9606 GN=HPR PE=2 SV=2	VTSLQHWVQK
	P00739	sp|P00739|HPTR_HUMAN Haptoglobin-related protein OS=Homo sapiens OX=9606 GN=HPR PE=2 SV=2	VVLHPNYHQVDLGLLK
	P00742	sp|P00742|FA10_HUMAN Coagulation factor X OS=Homo sapiens OX=9606 GN=F10 PE=1 SV=2	DGDQCETSPCQNQGK
	P00742	sp|P00742|FA10_HUMAN Coagulation factor X OS=Homo sapiens OX=9606 GN=F10 PE=1 SV=2	ETYDFDLAVLR
	P00742	sp|P00742|FA10_HUMAN Coagulation factor X OS=Homo sapiens OX=9606 GN=F10 PE=1 SV=2	LVGGQECK
	P00742	sp|P00742|FA10_HUMAN Coagulation factor X OS=Homo sapiens OX=9606 GN=F10 PE=1 SV=2	MLEVPYVDR
	P00742	sp|P00742|FA10_HUMAN Coagulation factor X OS=Homo sapiens OX=9606 GN=F10 PE=1 SV=2	MNVAPACLPER
	P00742	sp|P00742|FA10_HUMAN Coagulation factor X OS=Homo sapiens OX=9606 GN=F10 PE=1 SV=2	NTEQEEGGEAVHEVEVVLK
	P00742	sp|P00742|FA10_HUMAN Coagulation factor X OS=Homo sapiens OX=9606 GN=F10 PE=1 SV=2	YKDGDQCETSPCQNQGK
	P00747	sp|P00747|PLMN_HUMAN Plasminogen OS=Homo sapiens OX=9606 GN=PLG PE=1 SV=2	ATTVTGTPCQDWAAQEPHR
	P00747	sp|P00747|PLMN_HUMAN Plasminogen OS=Homo sapiens OX=9606 GN=PLG PE=1 SV=2	CEEDEEFTCR
	P00747	sp|P00747|PLMN_HUMAN Plasminogen OS=Homo sapiens OX=9606 GN=PLG PE=1 SV=2	CTTPPPSSGPTYQCLK
	P00747	sp|P00747|PLMN_HUMAN Plasminogen OS=Homo sapiens OX=9606 GN=PLG PE=1 SV=2	DVVLFEK
	P00747	sp|P00747|PLMN_HUMAN Plasminogen OS=Homo sapiens OX=9606 GN=PLG PE=1 SV=2	EAQLPVLENK
	P00747	sp|P00747|PLMN_HUMAN Plasminogen OS=Homo sapiens OX=9606 GN=PLG PE=1 SV=2	ELRPWCFTTDPNK
	P00747	sp|P00747|PLMN_HUMAN Plasminogen OS=Homo sapiens OX=9606 GN=PLG PE=1 SV=2	ELRPWCFTTDPNKR
	P00747	sp|P00747|PLMN_HUMAN Plasminogen OS=Homo sapiens OX=9606 GN=PLG PE=1 SV=2	EQQCVLM#AENR
	P00747	sp|P00747|PLMN_HUMAN Plasminogen OS=Homo sapiens OX=9606 GN=PLG PE=1 SV=2	EQQCVLMAENR
	P00747	sp|P00747|PLMN_HUMAN Plasminogen OS=Homo sapiens OX=9606 GN=PLG PE=1 SV=2	EQQCVLMAENRK
	P00747	sp|P00747|PLMN_HUMAN Plasminogen OS=Homo sapiens OX=9606 GN=PLG PE=1 SV=2	FGM#HFCGGTLLSPEWVLTAAHCLEK
	P00747	sp|P00747|PLMN_HUMAN Plasminogen OS=Homo sapiens OX=9606 GN=PLG PE=1 SV=2	FSPATHPSEGLEENYCR
	P00747	sp|P00747|PLMN_HUMAN Plasminogen OS=Homo sapiens OX=9606 GN=PLG PE=1 SV=2	FVTWLEGVMR
	P00747	sp|P00747|PLMN_HUMAN Plasminogen OS=Homo sapiens OX=9606 GN=PLG PE=1 SV=2	HSLFTPETNPR
	P00747	sp|P00747|PLMN_HUMAN Plasminogen OS=Homo sapiens OX=9606 GN=PLG PE=1 SV=2	KDLALLK
	P00747	sp|P00747|PLMN_HUMAN Plasminogen OS=Homo sapiens OX=9606 GN=PLG PE=1 SV=2	KLYDYCDVPQCAAPSFDCGKPQVEPK
	P00747	sp|P00747|PLMN_HUMAN Plasminogen OS=Homo sapiens OX=9606 GN=PLG PE=1 SV=2	KQLGAGSLEECAAK
	P00747	sp|P00747|PLMN_HUMAN Plasminogen OS=Homo sapiens OX=9606 GN=PLG PE=1 SV=2	KVYLSECK
	P00747	sp|P00747|PLMN_HUMAN Plasminogen OS=Homo sapiens OX=9606 GN=PLG PE=1 SV=2	LFLEPTRK
	P00747	sp|P00747|PLMN_HUMAN Plasminogen OS=Homo sapiens OX=9606 GN=PLG PE=1 SV=2	LSSPAVLTDK
	P00747	sp|P00747|PLMN_HUMAN Plasminogen OS=Homo sapiens OX=9606 GN=PLG PE=1 SV=2	LYDYCDVPQCAAPSFDCGKPQVEPK
	P00747	sp|P00747|PLMN_HUMAN Plasminogen OS=Homo sapiens OX=9606 GN=PLG PE=1 SV=2	MRDVVLFEK
	P00747	sp|P00747|PLMN_HUMAN Plasminogen OS=Homo sapiens OX=9606 GN=PLG PE=1 SV=2	NLDENYCR
	P00747	sp|P00747|PLMN_HUMAN Plasminogen OS=Homo sapiens OX=9606 GN=PLG PE=1 SV=2	NPDADKGPWCFTTDPSVR
	P00747	sp|P00747|PLMN_HUMAN Plasminogen OS=Homo sapiens OX=9606 GN=PLG PE=1 SV=2	NPDGDVGGPWCYTTNPR
	P00747	sp|P00747|PLMN_HUMAN Plasminogen OS=Homo sapiens OX=9606 GN=PLG PE=1 SV=2	NPDNDPQGPWCYTTDPEK
	P00747	sp|P00747|PLMN_HUMAN Plasminogen OS=Homo sapiens OX=9606 GN=PLG PE=1 SV=2	NPDNDPQGPWCYTTDPEKR
	P00747	sp|P00747|PLMN_HUMAN Plasminogen OS=Homo sapiens OX=9606 GN=PLG PE=1 SV=2	QLGAGSLEECAAK
	P00747	sp|P00747|PLMN_HUMAN Plasminogen OS=Homo sapiens OX=9606 GN=PLG PE=1 SV=2	RATTVTGTPCQDWAAQEPHR
	P00747	sp|P00747|PLMN_HUMAN Plasminogen OS=Homo sapiens OX=9606 GN=PLG PE=1 SV=2	TECFLTGWGETQGTFGAGLLK
	P00747	sp|P00747|PLMN_HUMAN Plasminogen OS=Homo sapiens OX=9606 GN=PLG PE=1 SV=2	TPENFPCK
	P00747	sp|P00747|PLMN_HUMAN Plasminogen OS=Homo sapiens OX=9606 GN=PLG PE=1 SV=2	TPENYPNAGLTM#NYCR
	P00747	sp|P00747|PLMN_HUMAN Plasminogen OS=Homo sapiens OX=9606 GN=PLG PE=1 SV=2	TPENYPNAGLTMNYCR
	P00747	sp|P00747|PLMN_HUMAN Plasminogen OS=Homo sapiens OX=9606 GN=PLG PE=1 SV=2	VLLGAHQEVNLEPHVQELEVSR
	P00747	sp|P00747|PLMN_HUMAN Plasminogen OS=Homo sapiens OX=9606 GN=PLG PE=1 SV=2	VLPACLPSPNYVVADR
	P00747	sp|P00747|PLMN_HUMAN Plasminogen OS=Homo sapiens OX=9606 GN=PLG PE=1 SV=2	VQSTELCAGHLAGGTDSCQGDSGGPLVCFEK
	P00747	sp|P00747|PLMN_HUMAN Plasminogen OS=Homo sapiens OX=9606 GN=PLG PE=1 SV=2	VYLSECK
	P00747	sp|P00747|PLMN_HUMAN Plasminogen OS=Homo sapiens OX=9606 GN=PLG PE=1 SV=2	WELCDLPR
	P00747	sp|P00747|PLMN_HUMAN Plasminogen OS=Homo sapiens OX=9606 GN=PLG PE=1 SV=2	WEYCNLK
	P01023	sp|P01023|A2MG_HUMAN Alpha-2-macroglobulin OS=Homo sapiens OX=9606 GN=A2M PE=1 SV=3	AAQVTLQSSGTFSSK
	P01023	sp|P01023|A2MG_HUMAN Alpha-2-macroglobulin OS=Homo sapiens OX=9606 GN=A2M PE=1 SV=3	AGAFCLSEDAGLGLSSTASLR
	P01023	sp|P01023|A2MG_HUMAN Alpha-2-macroglobulin OS=Homo sapiens OX=9606 GN=A2M PE=1 SV=3	ALGYLNTGYQR
	P01023	sp|P01023|A2MG_HUMAN Alpha-2-macroglobulin OS=Homo sapiens OX=9606 GN=A2M PE=1 SV=3	ALLAYAFALAGNQDKR
	P01023	sp|P01023|A2MG_HUMAN Alpha-2-macroglobulin OS=Homo sapiens OX=9606 GN=A2M PE=1 SV=3	ATVLNYLPK
	P01023	sp|P01023|A2MG_HUMAN Alpha-2-macroglobulin OS=Homo sapiens OX=9606 GN=A2M PE=1 SV=3	AVDQSVLLM#KPDAELSASSVYNLLPEK
	P01023	sp|P01023|A2MG_HUMAN Alpha-2-macroglobulin OS=Homo sapiens OX=9606 GN=A2M PE=1 SV=3	DLKPALVK
	P01023	sp|P01023|A2MG_HUMAN Alpha-2-macroglobulin OS=Homo sapiens OX=9606 GN=A2M PE=1 SV=3	DLTGFPGPLNDQDNEDCLNR
	P01023	sp|P01023|A2MG_HUMAN Alpha-2-macroglobulin OS=Homo sapiens OX=9606 GN=A2M PE=1 SV=3	DM#YSFLEDM#GLK
	P01023	sp|P01023|A2MG_HUMAN Alpha-2-macroglobulin OS=Homo sapiens OX=9606 GN=A2M PE=1 SV=3	DM#YSFLEDMGLK
	P01023	sp|P01023|A2MG_HUMAN Alpha-2-macroglobulin OS=Homo sapiens OX=9606 GN=A2M PE=1 SV=3	DMYSFLEDM#GLK
	P01023	sp|P01023|A2MG_HUMAN Alpha-2-macroglobulin OS=Homo sapiens OX=9606 GN=A2M PE=1 SV=3	DNSVHWERPQKPK
	P01023	sp|P01023|A2MG_HUMAN Alpha-2-macroglobulin OS=Homo sapiens OX=9606 GN=A2M PE=1 SV=3	DTVLKPLLVEPEGLEK
	P01023	sp|P01023|A2MG_HUMAN Alpha-2-macroglobulin OS=Homo sapiens OX=9606 GN=A2M PE=1 SV=3	EEFPFALGVQTLPQTCDEPK
	P01023	sp|P01023|A2MG_HUMAN Alpha-2-macroglobulin OS=Homo sapiens OX=9606 GN=A2M PE=1 SV=3	ETTFNSLLCPSGGEVSEELSLK
	P01023	sp|P01023|A2MG_HUMAN Alpha-2-macroglobulin OS=Homo sapiens OX=9606 GN=A2M PE=1 SV=3	FEVQVTVPK
	P01023	sp|P01023|A2MG_HUMAN Alpha-2-macroglobulin OS=Homo sapiens OX=9606 GN=A2M PE=1 SV=3	FQVDNNNR
	P01023	sp|P01023|A2MG_HUMAN Alpha-2-macroglobulin OS=Homo sapiens OX=9606 GN=A2M PE=1 SV=3	FSGQLNSHGCFYQQVK
	P01023	sp|P01023|A2MG_HUMAN Alpha-2-macroglobulin OS=Homo sapiens OX=9606 GN=A2M PE=1 SV=3	GEAFTLK
	P01023	sp|P01023|A2MG_HUMAN Alpha-2-macroglobulin OS=Homo sapiens OX=9606 GN=A2M PE=1 SV=3	GHFSLSLPVK
	P01023	sp|P01023|A2MG_HUMAN Alpha-2-macroglobulin OS=Homo sapiens OX=9606 GN=A2M PE=1 SV=3	GPTQEFK
	P01023	sp|P01023|A2MG_HUMAN Alpha-2-macroglobulin OS=Homo sapiens OX=9606 GN=A2M PE=1 SV=3	GVPLPNK
	P01023	sp|P01023|A2MG_HUMAN Alpha-2-macroglobulin OS=Homo sapiens OX=9606 GN=A2M PE=1 SV=3	HNVYLNGLTYTPVSSTNEK
	P01023	sp|P01023|A2MG_HUMAN Alpha-2-macroglobulin OS=Homo sapiens OX=9606 GN=A2M PE=1 SV=3	HYDGSYSTFGER
	P01023	sp|P01023|A2MG_HUMAN Alpha-2-macroglobulin OS=Homo sapiens OX=9606 GN=A2M PE=1 SV=3	KDTVLKPLLVEPEGLEK
	P01023	sp|P01023|A2MG_HUMAN Alpha-2-macroglobulin OS=Homo sapiens OX=9606 GN=A2M PE=1 SV=3	KLSFYYLLMAK
	P01023	sp|P01023|A2MG_HUMAN Alpha-2-macroglobulin OS=Homo sapiens OX=9606 GN=A2M PE=1 SV=3	KYSDASDCHGEDSQAFCEK
	P01023	sp|P01023|A2MG_HUMAN Alpha-2-macroglobulin OS=Homo sapiens OX=9606 GN=A2M PE=1 SV=3	LAQWQSFQLEGGLK
	P01023	sp|P01023|A2MG_HUMAN Alpha-2-macroglobulin OS=Homo sapiens OX=9606 GN=A2M PE=1 SV=3	LHTEAQLQEEGTVVELTGR
	P01023	sp|P01023|A2MG_HUMAN Alpha-2-macroglobulin OS=Homo sapiens OX=9606 GN=A2M PE=1 SV=3	LLLQQVSLPELPGEYSM#K
	P01023	sp|P01023|A2MG_HUMAN Alpha-2-macroglobulin OS=Homo sapiens OX=9606 GN=A2M PE=1 SV=3	LLLQQVSLPELPGEYSMK
	P01023	sp|P01023|A2MG_HUMAN Alpha-2-macroglobulin OS=Homo sapiens OX=9606 GN=A2M PE=1 SV=3	LLLYAVLPTGDVLGDSAK
	P01023	sp|P01023|A2MG_HUMAN Alpha-2-macroglobulin OS=Homo sapiens OX=9606 GN=A2M PE=1 SV=3	LPPNVVEESAR
	P01023	sp|P01023|A2MG_HUMAN Alpha-2-macroglobulin OS=Homo sapiens OX=9606 GN=A2M PE=1 SV=3	LVHVEEPHTETVR
	P01023	sp|P01023|A2MG_HUMAN Alpha-2-macroglobulin OS=Homo sapiens OX=9606 GN=A2M PE=1 SV=3	LVHVEEPHTETVRK
	P01023	sp|P01023|A2MG_HUMAN Alpha-2-macroglobulin OS=Homo sapiens OX=9606 GN=A2M PE=1 SV=3	M#CPQLQQYEM#HGPEGLR
	P01023	sp|P01023|A2MG_HUMAN Alpha-2-macroglobulin OS=Homo sapiens OX=9606 GN=A2M PE=1 SV=3	M#CPQLQQYEMHGPEGLR
	P01023	sp|P01023|A2MG_HUMAN Alpha-2-macroglobulin OS=Homo sapiens OX=9606 GN=A2M PE=1 SV=3	M#VSGFLPLKPTVK
	P01023	sp|P01023|A2MG_HUMAN Alpha-2-macroglobulin OS=Homo sapiens OX=9606 GN=A2M PE=1 SV=3	MCPQLQQYEM#HGPEGLR
	P01023	sp|P01023|A2MG_HUMAN Alpha-2-macroglobulin OS=Homo sapiens OX=9606 GN=A2M PE=1 SV=3	MCPQLQQYEMHGPEGLR
	P01023	sp|P01023|A2MG_HUMAN Alpha-2-macroglobulin OS=Homo sapiens OX=9606 GN=A2M PE=1 SV=3	MVSGFLPLKPTVK
	P01023	sp|P01023|A2MG_HUMAN Alpha-2-macroglobulin OS=Homo sapiens OX=9606 GN=A2M PE=1 SV=3	NALFCLESAWK
	P01023	sp|P01023|A2MG_HUMAN Alpha-2-macroglobulin OS=Homo sapiens OX=9606 GN=A2M PE=1 SV=3	NEDSLVFVQTDK
	P01023	sp|P01023|A2MG_HUMAN Alpha-2-macroglobulin OS=Homo sapiens OX=9606 GN=A2M PE=1 SV=3	NQGNTWLTAFVLK
	P01023	sp|P01023|A2MG_HUMAN Alpha-2-macroglobulin OS=Homo sapiens OX=9606 GN=A2M PE=1 SV=3	QFSFPLSSEPFQGSYK
	P01023	sp|P01023|A2MG_HUMAN Alpha-2-macroglobulin OS=Homo sapiens OX=9606 GN=A2M PE=1 SV=3	QGLPFFGQVR
	P01023	sp|P01023|A2MG_HUMAN Alpha-2-macroglobulin OS=Homo sapiens OX=9606 GN=A2M PE=1 SV=3	QQNAQGGFSSTQDTVVALHALSK
	P01023	sp|P01023|A2MG_HUMAN Alpha-2-macroglobulin OS=Homo sapiens OX=9606 GN=A2M PE=1 SV=3	QTVSWAVTPK
	P01023	sp|P01023|A2MG_HUMAN Alpha-2-macroglobulin OS=Homo sapiens OX=9606 GN=A2M PE=1 SV=3	SASNM#ALVDVK
	P01023	sp|P01023|A2MG_HUMAN Alpha-2-macroglobulin OS=Homo sapiens OX=9606 GN=A2M PE=1 SV=3	SASNMALVDVK
	P01023	sp|P01023|A2MG_HUMAN Alpha-2-macroglobulin OS=Homo sapiens OX=9606 GN=A2M PE=1 SV=3	SDLAPVAR
	P01023	sp|P01023|A2MG_HUMAN Alpha-2-macroglobulin OS=Homo sapiens OX=9606 GN=A2M PE=1 SV=3	SLFTDLEAENDVLHCVAFAVPK
	P01023	sp|P01023|A2MG_HUMAN Alpha-2-macroglobulin OS=Homo sapiens OX=9606 GN=A2M PE=1 SV=3	SLNEEAVK
	P01023	sp|P01023|A2MG_HUMAN Alpha-2-macroglobulin OS=Homo sapiens OX=9606 GN=A2M PE=1 SV=3	SLNEEAVKK
	P01023	sp|P01023|A2MG_HUMAN Alpha-2-macroglobulin OS=Homo sapiens OX=9606 GN=A2M PE=1 SV=3	SLYKPGQTVK
	P01023	sp|P01023|A2MG_HUMAN Alpha-2-macroglobulin OS=Homo sapiens OX=9606 GN=A2M PE=1 SV=3	SSGSLLNNALK
	P01023	sp|P01023|A2MG_HUMAN Alpha-2-macroglobulin OS=Homo sapiens OX=9606 GN=A2M PE=1 SV=3	SSSNEEVM#FLTVQVK
	P01023	sp|P01023|A2MG_HUMAN Alpha-2-macroglobulin OS=Homo sapiens OX=9606 GN=A2M PE=1 SV=3	SSSNEEVMFLTVQVK
	P01023	sp|P01023|A2MG_HUMAN Alpha-2-macroglobulin OS=Homo sapiens OX=9606 GN=A2M PE=1 SV=3	TAQEGDHGSHVYTK
	P01023	sp|P01023|A2MG_HUMAN Alpha-2-macroglobulin OS=Homo sapiens OX=9606 GN=A2M PE=1 SV=3	TEHPFTVEEFVLPK
	P01023	sp|P01023|A2MG_HUMAN Alpha-2-macroglobulin OS=Homo sapiens OX=9606 GN=A2M PE=1 SV=3	TEVSSNHVLLYLDK
	P01023	sp|P01023|A2MG_HUMAN Alpha-2-macroglobulin OS=Homo sapiens OX=9606 GN=A2M PE=1 SV=3	TGTHGLLVK
	P01023	sp|P01023|A2MG_HUMAN Alpha-2-macroglobulin OS=Homo sapiens OX=9606 GN=A2M PE=1 SV=3	TKVFQLK
	P01023	sp|P01023|A2MG_HUMAN Alpha-2-macroglobulin OS=Homo sapiens OX=9606 GN=A2M PE=1 SV=3	TTVMVK
	P01023	sp|P01023|A2MG_HUMAN Alpha-2-macroglobulin OS=Homo sapiens OX=9606 GN=A2M PE=1 SV=3	VDLSFSPSQSLPASHAHLR
	P01023	sp|P01023|A2MG_HUMAN Alpha-2-macroglobulin OS=Homo sapiens OX=9606 GN=A2M PE=1 SV=3	VGFYESDVMGR
	P01023	sp|P01023|A2MG_HUMAN Alpha-2-macroglobulin OS=Homo sapiens OX=9606 GN=A2M PE=1 SV=3	VSVQLEASPAFLAVPVEK
	P01023	sp|P01023|A2MG_HUMAN Alpha-2-macroglobulin OS=Homo sapiens OX=9606 GN=A2M PE=1 SV=3	VTAAPQSVCALR
	P01023	sp|P01023|A2MG_HUMAN Alpha-2-macroglobulin OS=Homo sapiens OX=9606 GN=A2M PE=1 SV=3	VTGEGCVYLQTSLK
	P01023	sp|P01023|A2MG_HUMAN Alpha-2-macroglobulin OS=Homo sapiens OX=9606 GN=A2M PE=1 SV=3	VVSMDENFHPLNELLPLVYLQDPK
	P01023	sp|P01023|A2MG_HUMAN Alpha-2-macroglobulin OS=Homo sapiens OX=9606 GN=A2M PE=1 SV=3	VYDYYETDEFALAEYNAPCSK
	P01023	sp|P01023|A2MG_HUMAN Alpha-2-macroglobulin OS=Homo sapiens OX=9606 GN=A2M PE=1 SV=3	YDVENCLANK
	P01023	sp|P01023|A2MG_HUMAN Alpha-2-macroglobulin OS=Homo sapiens OX=9606 GN=A2M PE=1 SV=3	YNLLPEK
	P01023	sp|P01023|A2MG_HUMAN Alpha-2-macroglobulin OS=Homo sapiens OX=9606 GN=A2M PE=1 SV=3	YNLLPEKEEFPFALGVQTLPQTCDEPK
	P01023	sp|P01023|A2MG_HUMAN Alpha-2-macroglobulin OS=Homo sapiens OX=9606 GN=A2M PE=1 SV=3	YSDASDCHGEDSQAFCEK
	P01024	sp|P01024|CO3_HUMAN Complement C3 OS=Homo sapiens OX=9606 GN=C3 PE=1 SV=2	AAVYHHFLSDGVR
	P01024	sp|P01024|CO3_HUMAN Complement C3 OS=Homo sapiens OX=9606 GN=C3 PE=1 SV=2	ACEPGVDYVYK
	P01024	sp|P01024|CO3_HUMAN Complement C3 OS=Homo sapiens OX=9606 GN=C3 PE=1 SV=2	ADLGCTPGSGK
	P01024	sp|P01024|CO3_HUMAN Complement C3 OS=Homo sapiens OX=9606 GN=C3 PE=1 SV=2	ADLGCTPGSGKDYAGVFSDAGLTFTSSSGQQTAQR
	P01024	sp|P01024|CO3_HUMAN Complement C3 OS=Homo sapiens OX=9606 GN=C3 PE=1 SV=2	AEDLVGK
	P01024	sp|P01024|CO3_HUMAN Complement C3 OS=Homo sapiens OX=9606 GN=C3 PE=1 SV=2	AFSDRNTLLLYLDK
	P01024	sp|P01024|CO3_HUMAN Complement C3 OS=Homo sapiens OX=9606 GN=C3 PE=1 SV=2	AGDFLEANYM#NLQR
	P01024	sp|P01024|CO3_HUMAN Complement C3 OS=Homo sapiens OX=9606 GN=C3 PE=1 SV=2	AGDFLEANYMNLQR
	P01024	sp|P01024|CO3_HUMAN Complement C3 OS=Homo sapiens OX=9606 GN=C3 PE=1 SV=2	AKDQLTCNK
	P01024	sp|P01024|CO3_HUMAN Complement C3 OS=Homo sapiens OX=9606 GN=C3 PE=1 SV=2	AKDQLTCNKFDLK
	P01024	sp|P01024|CO3_HUMAN Complement C3 OS=Homo sapiens OX=9606 GN=C3 PE=1 SV=2	APSTWLTAYVVK
	P01024	sp|P01024|CO3_HUMAN Complement C3 OS=Homo sapiens OX=9606 GN=C3 PE=1 SV=2	AYYENSPQQVFSTEFEVK
	P01024	sp|P01024|CO3_HUMAN Complement C3 OS=Homo sapiens OX=9606 GN=C3 PE=1 SV=2	CAEENCFLQK
	P01024	sp|P01024|CO3_HUMAN Complement C3 OS=Homo sapiens OX=9606 GN=C3 PE=1 SV=2	DAPDHQELNLDVSLQLPSR
	P01024	sp|P01024|CO3_HUMAN Complement C3 OS=Homo sapiens OX=9606 GN=C3 PE=1 SV=2	DFDFVPPVVR
	P01024	sp|P01024|CO3_HUMAN Complement C3 OS=Homo sapiens OX=9606 GN=C3 PE=1 SV=2	DLCEEQVNSLPGSLTK
	P01024	sp|P01024|CO3_HUMAN Complement C3 OS=Homo sapiens OX=9606 GN=C3 PE=1 SV=2	DQLTCNK
	P01024	sp|P01024|CO3_HUMAN Complement C3 OS=Homo sapiens OX=9606 GN=C3 PE=1 SV=2	DQLTCNKFDLK
	P01024	sp|P01024|CO3_HUMAN Complement C3 OS=Homo sapiens OX=9606 GN=C3 PE=1 SV=2	DSCVGSLVVK
	P01024	sp|P01024|CO3_HUMAN Complement C3 OS=Homo sapiens OX=9606 GN=C3 PE=1 SV=2	DSLTTWELLAVSM#SDK
	P01024	sp|P01024|CO3_HUMAN Complement C3 OS=Homo sapiens OX=9606 GN=C3 PE=1 SV=2	DSLTTWELLAVSM#SDKK
	P01024	sp|P01024|CO3_HUMAN Complement C3 OS=Homo sapiens OX=9606 GN=C3 PE=1 SV=2	DSLTTWELLAVSMSDK
	P01024	sp|P01024|CO3_HUMAN Complement C3 OS=Homo sapiens OX=9606 GN=C3 PE=1 SV=2	DSLTTWELLAVSMSDKK
	P01024	sp|P01024|CO3_HUMAN Complement C3 OS=Homo sapiens OX=9606 GN=C3 PE=1 SV=2	DTWVEHWPEEDECQDEENQK
	P01024	sp|P01024|CO3_HUMAN Complement C3 OS=Homo sapiens OX=9606 GN=C3 PE=1 SV=2	EALKLEEK
	P01024	sp|P01024|CO3_HUMAN Complement C3 OS=Homo sapiens OX=9606 GN=C3 PE=1 SV=2	EDLPPADLSDQVPDTESETR
	P01024	sp|P01024|CO3_HUMAN Complement C3 OS=Homo sapiens OX=9606 GN=C3 PE=1 SV=2	EGVQKEDLPPADLSDQVPDTESETR
	P01024	sp|P01024|CO3_HUMAN Complement C3 OS=Homo sapiens OX=9606 GN=C3 PE=1 SV=2	ENEGFTVTAEGK
	P01024	sp|P01024|CO3_HUMAN Complement C3 OS=Homo sapiens OX=9606 GN=C3 PE=1 SV=2	EPGQDLVVLPLSLTTDFLPSFR
	P01024	sp|P01024|CO3_HUMAN Complement C3 OS=Homo sapiens OX=9606 GN=C3 PE=1 SV=2	EVVADSVWVDVK
	P01024	sp|P01024|CO3_HUMAN Complement C3 OS=Homo sapiens OX=9606 GN=C3 PE=1 SV=2	EYVLPSFEVLVEPTEK
	P01024	sp|P01024|CO3_HUMAN Complement C3 OS=Homo sapiens OX=9606 GN=C3 PE=1 SV=2	FLSLGEACK
	P01024	sp|P01024|CO3_HUMAN Complement C3 OS=Homo sapiens OX=9606 GN=C3 PE=1 SV=2	FLSLGEACKK
	P01024	sp|P01024|CO3_HUMAN Complement C3 OS=Homo sapiens OX=9606 GN=C3 PE=1 SV=2	FVTVQATFGTQVVEK
	P01024	sp|P01024|CO3_HUMAN Complement C3 OS=Homo sapiens OX=9606 GN=C3 PE=1 SV=2	FYHPEKEDGK
	P01024	sp|P01024|CO3_HUMAN Complement C3 OS=Homo sapiens OX=9606 GN=C3 PE=1 SV=2	FYHPEKEDGKLNK
	P01024	sp|P01024|CO3_HUMAN Complement C3 OS=Homo sapiens OX=9606 GN=C3 PE=1 SV=2	FYYLYNEK
	P01024	sp|P01024|CO3_HUMAN Complement C3 OS=Homo sapiens OX=9606 GN=C3 PE=1 SV=2	GLEVTLTAR
	P01024	sp|P01024|CO3_HUMAN Complement C3 OS=Homo sapiens OX=9606 GN=C3 PE=1 SV=2	GQGTLSVVTM#YHAK
	P01024	sp|P01024|CO3_HUMAN Complement C3 OS=Homo sapiens OX=9606 GN=C3 PE=1 SV=2	GQGTLSVVTMYHAK
	P01024	sp|P01024|CO3_HUMAN Complement C3 OS=Homo sapiens OX=9606 GN=C3 PE=1 SV=2	GVFVLNK
	P01024	sp|P01024|CO3_HUMAN Complement C3 OS=Homo sapiens OX=9606 GN=C3 PE=1 SV=2	GVFVLNKK
	P01024	sp|P01024|CO3_HUMAN Complement C3 OS=Homo sapiens OX=9606 GN=C3 PE=1 SV=2	GYTQQLAFR
	P01024	sp|P01024|CO3_HUMAN Complement C3 OS=Homo sapiens OX=9606 GN=C3 PE=1 SV=2	HLLVTPSGCGEQNM#LGM#TPTVLAVHYLDETEQWEK
	P01024	sp|P01024|CO3_HUMAN Complement C3 OS=Homo sapiens OX=9606 GN=C3 PE=1 SV=2	HLLVTPSGCGEQNM#LGMTPTVLAVHYLDETEQWEK
	P01024	sp|P01024|CO3_HUMAN Complement C3 OS=Homo sapiens OX=9606 GN=C3 PE=1 SV=2	HLLVTPSGCGEQNMLGM#TPTVLAVHYLDETEQWEK
	P01024	sp|P01024|CO3_HUMAN Complement C3 OS=Homo sapiens OX=9606 GN=C3 PE=1 SV=2	HQQTVTLPPK
	P01024	sp|P01024|CO3_HUMAN Complement C3 OS=Homo sapiens OX=9606 GN=C3 PE=1 SV=2	KGYTQQLAFR
	P01024	sp|P01024|CO3_HUMAN Complement C3 OS=Homo sapiens OX=9606 GN=C3 PE=1 SV=2	KLVLSSEK
	P01024	sp|P01024|CO3_HUMAN Complement C3 OS=Homo sapiens OX=9606 GN=C3 PE=1 SV=2	KQELSEAEQATR
	P01024	sp|P01024|CO3_HUMAN Complement C3 OS=Homo sapiens OX=9606 GN=C3 PE=1 SV=2	KVEGTAFVLFGLQDGEQR
	P01024	sp|P01024|CO3_HUMAN Complement C3 OS=Homo sapiens OX=9606 GN=C3 PE=1 SV=2	KVFLDCCNYLTELR
	P01024	sp|P01024|CO3_HUMAN Complement C3 OS=Homo sapiens OX=9606 GN=C3 PE=1 SV=2	KVFLDCCNYLTELRR
	P01024	sp|P01024|CO3_HUMAN Complement C3 OS=Homo sapiens OX=9606 GN=C3 PE=1 SV=2	KVLLDGVQNPR
	P01024	sp|P01024|CO3_HUMAN Complement C3 OS=Homo sapiens OX=9606 GN=C3 PE=1 SV=2	LCRDELCR
	P01024	sp|P01024|CO3_HUMAN Complement C3 OS=Homo sapiens OX=9606 GN=C3 PE=1 SV=2	LDKACEPGVDYVYK
	P01024	sp|P01024|CO3_HUMAN Complement C3 OS=Homo sapiens OX=9606 GN=C3 PE=1 SV=2	LESEETM#VLEAHDAQGDVPVTVTVHDFPGK
	P01024	sp|P01024|CO3_HUMAN Complement C3 OS=Homo sapiens OX=9606 GN=C3 PE=1 SV=2	LESEETM#VLEAHDAQGDVPVTVTVHDFPGKK
	P01024	sp|P01024|CO3_HUMAN Complement C3 OS=Homo sapiens OX=9606 GN=C3 PE=1 SV=2	LESEETMVLEAHDAQGDVPVTVTVHDFPGK
	P01024	sp|P01024|CO3_HUMAN Complement C3 OS=Homo sapiens OX=9606 GN=C3 PE=1 SV=2	LESEETMVLEAHDAQGDVPVTVTVHDFPGKK
	P01024	sp|P01024|CO3_HUMAN Complement C3 OS=Homo sapiens OX=9606 GN=C3 PE=1 SV=2	LFTVNHK
	P01024	sp|P01024|CO3_HUMAN Complement C3 OS=Homo sapiens OX=9606 GN=C3 PE=1 SV=2	LHWESASLLR
	P01024	sp|P01024|CO3_HUMAN Complement C3 OS=Homo sapiens OX=9606 GN=C3 PE=1 SV=2	LKGPLLNK
	P01024	sp|P01024|CO3_HUMAN Complement C3 OS=Homo sapiens OX=9606 GN=C3 PE=1 SV=2	LLLQGTPVAQM#TEDAVDAER
	P01024	sp|P01024|CO3_HUMAN Complement C3 OS=Homo sapiens OX=9606 GN=C3 PE=1 SV=2	LLLQGTPVAQMTEDAVDAER
	P01024	sp|P01024|CO3_HUMAN Complement C3 OS=Homo sapiens OX=9606 GN=C3 PE=1 SV=2	LMNLFLK
	P01024	sp|P01024|CO3_HUMAN Complement C3 OS=Homo sapiens OX=9606 GN=C3 PE=1 SV=2	LPLEDGSGEVVLSR
	P01024	sp|P01024|CO3_HUMAN Complement C3 OS=Homo sapiens OX=9606 GN=C3 PE=1 SV=2	LSLNTHPSQKPLSLTVR
	P01024	sp|P01024|CO3_HUMAN Complement C3 OS=Homo sapiens OX=9606 GN=C3 PE=1 SV=2	LSLPESLK
	P01024	sp|P01024|CO3_HUMAN Complement C3 OS=Homo sapiens OX=9606 GN=C3 PE=1 SV=2	LSLPESLKR
	P01024	sp|P01024|CO3_HUMAN Complement C3 OS=Homo sapiens OX=9606 GN=C3 PE=1 SV=2	LVAYYTLLGASGQR
	P01024	sp|P01024|CO3_HUMAN Complement C3 OS=Homo sapiens OX=9606 GN=C3 PE=1 SV=2	LVLSSEK
	P01024	sp|P01024|CO3_HUMAN Complement C3 OS=Homo sapiens OX=9606 GN=C3 PE=1 SV=2	LWDVVEK
	P01024	sp|P01024|CO3_HUMAN Complement C3 OS=Homo sapiens OX=9606 GN=C3 PE=1 SV=2	NRWEDPGK
	P01024	sp|P01024|CO3_HUMAN Complement C3 OS=Homo sapiens OX=9606 GN=C3 PE=1 SV=2	NTLLLYLDK
	P01024	sp|P01024|CO3_HUMAN Complement C3 OS=Homo sapiens OX=9606 GN=C3 PE=1 SV=2	NTLLLYLDKVSHSEDDCLAFK
	P01024	sp|P01024|CO3_HUMAN Complement C3 OS=Homo sapiens OX=9606 GN=C3 PE=1 SV=2	NTM#LLELCTR
	P01024	sp|P01024|CO3_HUMAN Complement C3 OS=Homo sapiens OX=9606 GN=C3 PE=1 SV=2	NTMLLELCTR
	P01024	sp|P01024|CO3_HUMAN Complement C3 OS=Homo sapiens OX=9606 GN=C3 PE=1 SV=2	QCQDLGAFTESMVVFGCPN
	P01024	sp|P01024|CO3_HUMAN Complement C3 OS=Homo sapiens OX=9606 GN=C3 PE=1 SV=2	QELSEAEQATR
	P01024	sp|P01024|CO3_HUMAN Complement C3 OS=Homo sapiens OX=9606 GN=C3 PE=1 SV=2	QGALELLK
	P01024	sp|P01024|CO3_HUMAN Complement C3 OS=Homo sapiens OX=9606 GN=C3 PE=1 SV=2	QGALELLKK
	P01024	sp|P01024|CO3_HUMAN Complement C3 OS=Homo sapiens OX=9606 GN=C3 PE=1 SV=2	QKPDGVFQEDAPVLHQEM#LGGLR
	P01024	sp|P01024|CO3_HUMAN Complement C3 OS=Homo sapiens OX=9606 GN=C3 PE=1 SV=2	QKPDGVFQEDAPVLHQEMLGGLR
	P01024	sp|P01024|CO3_HUMAN Complement C3 OS=Homo sapiens OX=9606 GN=C3 PE=1 SV=2	QPSSAFAAFVK
	P01024	sp|P01024|CO3_HUMAN Complement C3 OS=Homo sapiens OX=9606 GN=C3 PE=1 SV=2	QPVPGQQM#TLK
	P01024	sp|P01024|CO3_HUMAN Complement C3 OS=Homo sapiens OX=9606 GN=C3 PE=1 SV=2	QPVPGQQMTLK
	P01024	sp|P01024|CO3_HUMAN Complement C3 OS=Homo sapiens OX=9606 GN=C3 PE=1 SV=2	RAPSTWLTAYVVK
	P01024	sp|P01024|CO3_HUMAN Complement C3 OS=Homo sapiens OX=9606 GN=C3 PE=1 SV=2	RLPLEDGSGEVVLSR
	P01024	sp|P01024|CO3_HUMAN Complement C3 OS=Homo sapiens OX=9606 GN=C3 PE=1 SV=2	RQGALELLK
	P01024	sp|P01024|CO3_HUMAN Complement C3 OS=Homo sapiens OX=9606 GN=C3 PE=1 SV=2	SDDKVTLEER
	P01024	sp|P01024|CO3_HUMAN Complement C3 OS=Homo sapiens OX=9606 GN=C3 PE=1 SV=2	SEETKENEGFTVTAEGK
	P01024	sp|P01024|CO3_HUMAN Complement C3 OS=Homo sapiens OX=9606 GN=C3 PE=1 SV=2	SEFPESWLWNVEDLKEPPK
	P01024	sp|P01024|CO3_HUMAN Complement C3 OS=Homo sapiens OX=9606 GN=C3 PE=1 SV=2	SEFPESWLWNVEDLKEPPKNGLSTK
	P01024	sp|P01024|CO3_HUMAN Complement C3 OS=Homo sapiens OX=9606 GN=C3 PE=1 SV=2	SGLPLVTSPYQLHFTK
	P01024	sp|P01024|CO3_HUMAN Complement C3 OS=Homo sapiens OX=9606 GN=C3 PE=1 SV=2	SGQSEDRQPVPGQQM#TLK
	P01024	sp|P01024|CO3_HUMAN Complement C3 OS=Homo sapiens OX=9606 GN=C3 PE=1 SV=2	SGQSEDRQPVPGQQMTLK
	P01024	sp|P01024|CO3_HUMAN Complement C3 OS=Homo sapiens OX=9606 GN=C3 PE=1 SV=2	SGSDEVQVGQQR
	P01024	sp|P01024|CO3_HUMAN Complement C3 OS=Homo sapiens OX=9606 GN=C3 PE=1 SV=2	SLYVSATVLLHSGSDMVQAER
	P01024	sp|P01024|CO3_HUMAN Complement C3 OS=Homo sapiens OX=9606 GN=C3 PE=1 SV=2	SNLDEDLLAEENLVSR
	P01024	sp|P01024|CO3_HUMAN Complement C3 OS=Homo sapiens OX=9606 GN=C3 PE=1 SV=2	SSLSVPYVLVPLK
	P01024	sp|P01024|CO3_HUMAN Complement C3 OS=Homo sapiens OX=9606 GN=C3 PE=1 SV=2	SVQLTEK
	P01024	sp|P01024|CO3_HUMAN Complement C3 OS=Homo sapiens OX=9606 GN=C3 PE=1 SV=2	SYTVALAGYALAQM#GR
	P01024	sp|P01024|CO3_HUMAN Complement C3 OS=Homo sapiens OX=9606 GN=C3 PE=1 SV=2	SYTVALAGYALAQMGR
	P01024	sp|P01024|CO3_HUMAN Complement C3 OS=Homo sapiens OX=9606 GN=C3 PE=1 SV=2	TELRPGETLNVNFLLR
	P01024	sp|P01024|CO3_HUMAN Complement C3 OS=Homo sapiens OX=9606 GN=C3 PE=1 SV=2	TFLSPLK
	P01024	sp|P01024|CO3_HUMAN Complement C3 OS=Homo sapiens OX=9606 GN=C3 PE=1 SV=2	TGLQEVEVK
	P01024	sp|P01024|CO3_HUMAN Complement C3 OS=Homo sapiens OX=9606 GN=C3 PE=1 SV=2	TKKQELSEAEQATR
	P01024	sp|P01024|CO3_HUMAN Complement C3 OS=Homo sapiens OX=9606 GN=C3 PE=1 SV=2	TLYTPGSTVLYR
	P01024	sp|P01024|CO3_HUMAN Complement C3 OS=Homo sapiens OX=9606 GN=C3 PE=1 SV=2	TVM#VNLENPEGLPVK
	P01024	sp|P01024|CO3_HUMAN Complement C3 OS=Homo sapiens OX=9606 GN=C3 PE=1 SV=2	TVMVNLENPEGLPVK
	P01024	sp|P01024|CO3_HUMAN Complement C3 OS=Homo sapiens OX=9606 GN=C3 PE=1 SV=2	VEGTAFVLFGLQDGEQR
	P01024	sp|P01024|CO3_HUMAN Complement C3 OS=Homo sapiens OX=9606 GN=C3 PE=1 SV=2	VELLHNPAFCSLATTK
	P01024	sp|P01024|CO3_HUMAN Complement C3 OS=Homo sapiens OX=9606 GN=C3 PE=1 SV=2	VFLDCCNYLTELR
	P01024	sp|P01024|CO3_HUMAN Complement C3 OS=Homo sapiens OX=9606 GN=C3 PE=1 SV=2	VFLDCCNYLTELRR
	P01024	sp|P01024|CO3_HUMAN Complement C3 OS=Homo sapiens OX=9606 GN=C3 PE=1 SV=2	VFSLAVNLLALDSQVLCGAVK
	P01024	sp|P01024|CO3_HUMAN Complement C3 OS=Homo sapiens OX=9606 GN=C3 PE=1 SV=2	VHQYFNVELLQPGAVK
	P01024	sp|P01024|CO3_HUMAN Complement C3 OS=Homo sapiens OX=9606 GN=C3 PE=1 SV=2	VLLDGVQNPR
	P01024	sp|P01024|CO3_HUMAN Complement C3 OS=Homo sapiens OX=9606 GN=C3 PE=1 SV=2	VPVAVQGEDTVQSLTQGDGVAK
	P01024	sp|P01024|CO3_HUMAN Complement C3 OS=Homo sapiens OX=9606 GN=C3 PE=1 SV=2	VQLSNDFDEYLM#ALEQTLK
	P01024	sp|P01024|CO3_HUMAN Complement C3 OS=Homo sapiens OX=9606 GN=C3 PE=1 SV=2	VRVELLHNPAFCSLATTK
	P01024	sp|P01024|CO3_HUMAN Complement C3 OS=Homo sapiens OX=9606 GN=C3 PE=1 SV=2	VSHSEDDCLAFK
	P01024	sp|P01024|CO3_HUMAN Complement C3 OS=Homo sapiens OX=9606 GN=C3 PE=1 SV=2	VTLKPAPETEK
	P01024	sp|P01024|CO3_HUMAN Complement C3 OS=Homo sapiens OX=9606 GN=C3 PE=1 SV=2	VTLKPAPETEKRPQDAK
	P01024	sp|P01024|CO3_HUMAN Complement C3 OS=Homo sapiens OX=9606 GN=C3 PE=1 SV=2	VVLVAVDK
	P01024	sp|P01024|CO3_HUMAN Complement C3 OS=Homo sapiens OX=9606 GN=C3 PE=1 SV=2	VVLVAVDKGVFVLNKK
	P01024	sp|P01024|CO3_HUMAN Complement C3 OS=Homo sapiens OX=9606 GN=C3 PE=1 SV=2	VVLVSLQSGYLFLQTDK
	P01024	sp|P01024|CO3_HUMAN Complement C3 OS=Homo sapiens OX=9606 GN=C3 PE=1 SV=2	VVPEGLR
	P01024	sp|P01024|CO3_HUMAN Complement C3 OS=Homo sapiens OX=9606 GN=C3 PE=1 SV=2	VYAYYNLEESCTR
	P01024	sp|P01024|CO3_HUMAN Complement C3 OS=Homo sapiens OX=9606 GN=C3 PE=1 SV=2	WLLLEK
	P01024	sp|P01024|CO3_HUMAN Complement C3 OS=Homo sapiens OX=9606 GN=C3 PE=1 SV=2	YFKPGM#PFDLM#VFVTNPDGSPAYR
	P01024	sp|P01024|CO3_HUMAN Complement C3 OS=Homo sapiens OX=9606 GN=C3 PE=1 SV=2	YFKPGMPFDLM#VFVTNPDGSPAYR
	P01024	sp|P01024|CO3_HUMAN Complement C3 OS=Homo sapiens OX=9606 GN=C3 PE=1 SV=2	YLSKYELDK
	P01024	sp|P01024|CO3_HUMAN Complement C3 OS=Homo sapiens OX=9606 GN=C3 PE=1 SV=2	YRGDQDATM#SLLDLSM#M#TGFAPDTDDLK
	P01024	sp|P01024|CO3_HUMAN Complement C3 OS=Homo sapiens OX=9606 GN=C3 PE=1 SV=2	YRGDQDATM#SLLDLSM#MTGFAPDTDDLK
	P01024	sp|P01024|CO3_HUMAN Complement C3 OS=Homo sapiens OX=9606 GN=C3 PE=1 SV=2	YRGDQDATMSLLDLSM#M#TGFAPDTDDLK
	P01024	sp|P01024|CO3_HUMAN Complement C3 OS=Homo sapiens OX=9606 GN=C3 PE=1 SV=2	YYTYLLMNK
	P01031	sp|P01031|CO5_HUMAN Complement C5 OS=Homo sapiens OX=9606 GN=C5 PE=1 SV=4	AFDLCPLVK
	P01031	sp|P01031|CO5_HUMAN Complement C5 OS=Homo sapiens OX=9606 GN=C5 PE=1 SV=4	AFTECCVVASQLR
	P01031	sp|P01031|CO5_HUMAN Complement C5 OS=Homo sapiens OX=9606 GN=C5 PE=1 SV=4	ALLVGEHLNLLVTPK
	P01031	sp|P01031|CO5_HUMAN Complement C5 OS=Homo sapiens OX=9606 GN=C5 PE=1 SV=4	ATLLDLYK
	P01031	sp|P01031|CO5_HUMAN Complement C5 OS=Homo sapiens OX=9606 GN=C5 PE=1 SV=4	CCYDGACVNNDETCEQR
	P01031	sp|P01031|CO5_HUMAN Complement C5 OS=Homo sapiens OX=9606 GN=C5 PE=1 SV=4	DGHVLLQLNSLPSSDFLCVR
	P01031	sp|P01031|CO5_HUMAN Complement C5 OS=Homo sapiens OX=9606 GN=C5 PE=1 SV=4	DLNYVNPVLK
	P01031	sp|P01031|CO5_HUMAN Complement C5 OS=Homo sapiens OX=9606 GN=C5 PE=1 SV=4	DSELTFLK
	P01031	sp|P01031|CO5_HUMAN Complement C5 OS=Homo sapiens OX=9606 GN=C5 PE=1 SV=4	DVFLEMNLPYSVVR
	P01031	sp|P01031|CO5_HUMAN Complement C5 OS=Homo sapiens OX=9606 GN=C5 PE=1 SV=4	EDLKDDQK
	P01031	sp|P01031|CO5_HUMAN Complement C5 OS=Homo sapiens OX=9606 GN=C5 PE=1 SV=4	ELSYYSLEDLNNK
	P01031	sp|P01031|CO5_HUMAN Complement C5 OS=Homo sapiens OX=9606 GN=C5 PE=1 SV=4	ENSQYQPLK
	P01031	sp|P01031|CO5_HUMAN Complement C5 OS=Homo sapiens OX=9606 GN=C5 PE=1 SV=4	ESYSGVTLDPR
	P01031	sp|P01031|CO5_HUMAN Complement C5 OS=Homo sapiens OX=9606 GN=C5 PE=1 SV=4	FQNSALLTLQPK
	P01031	sp|P01031|CO5_HUMAN Complement C5 OS=Homo sapiens OX=9606 GN=C5 PE=1 SV=4	FSDASYQSLNLPVTQNMVPSSR
	P01031	sp|P01031|CO5_HUMAN Complement C5 OS=Homo sapiens OX=9606 GN=C5 PE=1 SV=4	GEQLQLK
	P01031	sp|P01031|CO5_HUMAN Complement C5 OS=Homo sapiens OX=9606 GN=C5 PE=1 SV=4	GGSASTWLTAFALR
	P01031	sp|P01031|CO5_HUMAN Complement C5 OS=Homo sapiens OX=9606 GN=C5 PE=1 SV=4	GYGNSDYK
	P01031	sp|P01031|CO5_HUMAN Complement C5 OS=Homo sapiens OX=9606 GN=C5 PE=1 SV=4	KAFDLCPLVK
	P01031	sp|P01031|CO5_HUMAN Complement C5 OS=Homo sapiens OX=9606 GN=C5 PE=1 SV=4	KCCYDGACVNNDETCEQR
	P01031	sp|P01031|CO5_HUMAN Complement C5 OS=Homo sapiens OX=9606 GN=C5 PE=1 SV=4	KLEELAAK
	P01031	sp|P01031|CO5_HUMAN Complement C5 OS=Homo sapiens OX=9606 GN=C5 PE=1 SV=4	KQTACKPELAYAYK
	P01031	sp|P01031|CO5_HUMAN Complement C5 OS=Homo sapiens OX=9606 GN=C5 PE=1 SV=4	KVTCTNAELVK
	P01031	sp|P01031|CO5_HUMAN Complement C5 OS=Homo sapiens OX=9606 GN=C5 PE=1 SV=4	LDTALLK
	P01031	sp|P01031|CO5_HUMAN Complement C5 OS=Homo sapiens OX=9606 GN=C5 PE=1 SV=4	LDTQDLEASHYR
	P01031	sp|P01031|CO5_HUMAN Complement C5 OS=Homo sapiens OX=9606 GN=C5 PE=1 SV=4	LEELAAK
	P01031	sp|P01031|CO5_HUMAN Complement C5 OS=Homo sapiens OX=9606 GN=C5 PE=1 SV=4	LPLDLVPK
	P01031	sp|P01031|CO5_HUMAN Complement C5 OS=Homo sapiens OX=9606 GN=C5 PE=1 SV=4	LQGTLPVEAR
	P01031	sp|P01031|CO5_HUMAN Complement C5 OS=Homo sapiens OX=9606 GN=C5 PE=1 SV=4	LSM#DLDVSYK
	P01031	sp|P01031|CO5_HUMAN Complement C5 OS=Homo sapiens OX=9606 GN=C5 PE=1 SV=4	LTHYNYLLLSK
	P01031	sp|P01031|CO5_HUMAN Complement C5 OS=Homo sapiens OX=9606 GN=C5 PE=1 SV=4	LVACASYKPSR
	P01031	sp|P01031|CO5_HUMAN Complement C5 OS=Homo sapiens OX=9606 GN=C5 PE=1 SV=4	M#SAVEGLCTSESPVLDHQGTK
	P01031	sp|P01031|CO5_HUMAN Complement C5 OS=Homo sapiens OX=9606 GN=C5 PE=1 SV=4	MPLTYDNGFLFLHTDKPVYTPDQSVK
	P01031	sp|P01031|CO5_HUMAN Complement C5 OS=Homo sapiens OX=9606 GN=C5 PE=1 SV=4	MSAVEGLCTSESPVLDHQGTK
	P01031	sp|P01031|CO5_HUMAN Complement C5 OS=Homo sapiens OX=9606 GN=C5 PE=1 SV=4	NFELTLK
	P01031	sp|P01031|CO5_HUMAN Complement C5 OS=Homo sapiens OX=9606 GN=C5 PE=1 SV=4	QLPGGQNPVSYVYLEVVSK
	P01031	sp|P01031|CO5_HUMAN Complement C5 OS=Homo sapiens OX=9606 GN=C5 PE=1 SV=4	SLVSALK
	P01031	sp|P01031|CO5_HUMAN Complement C5 OS=Homo sapiens OX=9606 GN=C5 PE=1 SV=4	SYFPESWLWEVHLVPR
	P01031	sp|P01031|CO5_HUMAN Complement C5 OS=Homo sapiens OX=9606 GN=C5 PE=1 SV=4	TDAPDLPEENQAR
	P01031	sp|P01031|CO5_HUMAN Complement C5 OS=Homo sapiens OX=9606 GN=C5 PE=1 SV=4	TGEAVAEK
	P01031	sp|P01031|CO5_HUMAN Complement C5 OS=Homo sapiens OX=9606 GN=C5 PE=1 SV=4	TGEAVAEKDSELTFLK
	P01031	sp|P01031|CO5_HUMAN Complement C5 OS=Homo sapiens OX=9606 GN=C5 PE=1 SV=4	TGEAVAEKDSELTFLKK
	P01031	sp|P01031|CO5_HUMAN Complement C5 OS=Homo sapiens OX=9606 GN=C5 PE=1 SV=4	TLLPVSKPELR
	P01031	sp|P01031|CO5_HUMAN Complement C5 OS=Homo sapiens OX=9606 GN=C5 PE=1 SV=4	TSGMQFCVK
	P01031	sp|P01031|CO5_HUMAN Complement C5 OS=Homo sapiens OX=9606 GN=C5 PE=1 SV=4	TSTSEEVCSFYLK
	P01031	sp|P01031|CO5_HUMAN Complement C5 OS=Homo sapiens OX=9606 GN=C5 PE=1 SV=4	VCEGAACK
	P01031	sp|P01031|CO5_HUMAN Complement C5 OS=Homo sapiens OX=9606 GN=C5 PE=1 SV=4	VFQFLEK
	P01031	sp|P01031|CO5_HUMAN Complement C5 OS=Homo sapiens OX=9606 GN=C5 PE=1 SV=4	VSLTSLTVENVFVK
	P01031	sp|P01031|CO5_HUMAN Complement C5 OS=Homo sapiens OX=9606 GN=C5 PE=1 SV=4	VTCTNAELVK
	P01031	sp|P01031|CO5_HUMAN Complement C5 OS=Homo sapiens OX=9606 GN=C5 PE=1 SV=4	VVPEGVKR
	P01031	sp|P01031|CO5_HUMAN Complement C5 OS=Homo sapiens OX=9606 GN=C5 PE=1 SV=4	VYSLNDDLKPAK
	P01031	sp|P01031|CO5_HUMAN Complement C5 OS=Homo sapiens OX=9606 GN=C5 PE=1 SV=4	VYSLNDDLKPAKR
	P01031	sp|P01031|CO5_HUMAN Complement C5 OS=Homo sapiens OX=9606 GN=C5 PE=1 SV=4	YKEDFSTTGTAYFEVK
	P01031	sp|P01031|CO5_HUMAN Complement C5 OS=Homo sapiens OX=9606 GN=C5 PE=1 SV=4	YVLSPYK
	P01833	sp|P01833|PIGR_HUMAN Polymeric immunoglobulin receptor OS=Homo sapiens OX=9606 GN=PIGR PE=1 SV=4	ADAAPDEK
	P01833	sp|P01833|PIGR_HUMAN Polymeric immunoglobulin receptor OS=Homo sapiens OX=9606 GN=PIGR PE=1 SV=4	LLEGEPNLK
	P01833	sp|P01833|PIGR_HUMAN Polymeric immunoglobulin receptor OS=Homo sapiens OX=9606 GN=PIGR PE=1 SV=4	NADLQVLKPEPELVYEDLR
	P01833	sp|P01833|PIGR_HUMAN Polymeric immunoglobulin receptor OS=Homo sapiens OX=9606 GN=PIGR PE=1 SV=4	TVTLNCPFK
	P01859	sp|P01859|IGHG2_HUMAN Immunoglobulin heavy constant gamma 2 OS=Homo sapiens OX=9606 GN=IGHG2 PE=1 SV=2	GFYPSDLSVEWESNGQPENNYK
	P01871	sp|P01871|IGHM_HUMAN Immunoglobulin heavy constant mu OS=Homo sapiens OX=9606 GN=IGHM PE=1 SV=4	DGFFGNPR
	P01871	sp|P01871|IGHM_HUMAN Immunoglobulin heavy constant mu OS=Homo sapiens OX=9606 GN=IGHM PE=1 SV=4	DVM#QGTDEHVVCK
	P01871	sp|P01871|IGHM_HUMAN Immunoglobulin heavy constant mu OS=Homo sapiens OX=9606 GN=IGHM PE=1 SV=4	DVMQGTDEHVVCK
	P01871	sp|P01871|IGHM_HUMAN Immunoglobulin heavy constant mu OS=Homo sapiens OX=9606 GN=IGHM PE=1 SV=4	EKNVPLPVLAELPPK
	P01871	sp|P01871|IGHM_HUMAN Immunoglobulin heavy constant mu OS=Homo sapiens OX=9606 GN=IGHM PE=1 SV=4	ESDWLGQSM#FTCR
	P01871	sp|P01871|IGHM_HUMAN Immunoglobulin heavy constant mu OS=Homo sapiens OX=9606 GN=IGHM PE=1 SV=4	ESDWLGQSMFTCR
	P01871	sp|P01871|IGHM_HUMAN Immunoglobulin heavy constant mu OS=Homo sapiens OX=9606 GN=IGHM PE=1 SV=4	ESGPTTYK
	P01871	sp|P01871|IGHM_HUMAN Immunoglobulin heavy constant mu OS=Homo sapiens OX=9606 GN=IGHM PE=1 SV=4	FTCTVTHTDLPSPLK
	P01871	sp|P01871|IGHM_HUMAN Immunoglobulin heavy constant mu OS=Homo sapiens OX=9606 GN=IGHM PE=1 SV=4	GQPLSPEK
	P01871	sp|P01871|IGHM_HUMAN Immunoglobulin heavy constant mu OS=Homo sapiens OX=9606 GN=IGHM PE=1 SV=4	GVALHRPDVYLLPPAR
	P01871	sp|P01871|IGHM_HUMAN Immunoglobulin heavy constant mu OS=Homo sapiens OX=9606 GN=IGHM PE=1 SV=4	LLCQATGFSPR
	P01871	sp|P01871|IGHM_HUMAN Immunoglobulin heavy constant mu OS=Homo sapiens OX=9606 GN=IGHM PE=1 SV=4	LTCLVTDLTTYDSVTLSWTR
	P01871	sp|P01871|IGHM_HUMAN Immunoglobulin heavy constant mu OS=Homo sapiens OX=9606 GN=IGHM PE=1 SV=4	NVPLPVLAELPPK
	P01871	sp|P01871|IGHM_HUMAN Immunoglobulin heavy constant mu OS=Homo sapiens OX=9606 GN=IGHM PE=1 SV=4	QLQVSWLR
	P01871	sp|P01871|IGHM_HUMAN Immunoglobulin heavy constant mu OS=Homo sapiens OX=9606 GN=IGHM PE=1 SV=4	QVGSGVTTDQVQAEAK
	P01871	sp|P01871|IGHM_HUMAN Immunoglobulin heavy constant mu OS=Homo sapiens OX=9606 GN=IGHM PE=1 SV=4	VSVFVPPR
	P01871	sp|P01871|IGHM_HUMAN Immunoglobulin heavy constant mu OS=Homo sapiens OX=9606 GN=IGHM PE=1 SV=4	VTSTLTLK
	P01871	sp|P01871|IGHM_HUMAN Immunoglobulin heavy constant mu OS=Homo sapiens OX=9606 GN=IGHM PE=1 SV=4	YAATSQVLLPSK
	P01871	sp|P01871|IGHM_HUMAN Immunoglobulin heavy constant mu OS=Homo sapiens OX=9606 GN=IGHM PE=1 SV=4	YAATSQVLLPSKDVM#QGTDEHVVCK
	P01871	sp|P01871|IGHM_HUMAN Immunoglobulin heavy constant mu OS=Homo sapiens OX=9606 GN=IGHM PE=1 SV=4	YAATSQVLLPSKDVMQGTDEHVVCK
	P01871	sp|P01871|IGHM_HUMAN Immunoglobulin heavy constant mu OS=Homo sapiens OX=9606 GN=IGHM PE=1 SV=4	YFAHSLLTVSEEEWNTGETYTCVVAHEALPNR
	P01871	sp|P01871|IGHM_HUMAN Immunoglobulin heavy constant mu OS=Homo sapiens OX=9606 GN=IGHM PE=1 SV=4	YVTSAPM#PEPQAPGR
	P01871	sp|P01871|IGHM_HUMAN Immunoglobulin heavy constant mu OS=Homo sapiens OX=9606 GN=IGHM PE=1 SV=4	YVTSAPMPEPQAPGR
	P02533	sp|P02533|K1C14_HUMAN Keratin, type I cytoskeletal 14 OS=Homo sapiens OX=9606 GN=KRT14 PE=1 SV=4	VLDELTLAR
	P02652	sp|P02652|APOA2_HUMAN Apolipoprotein A-II OS=Homo sapiens OX=9606 GN=APOA2 PE=1 SV=1	EPCVESLVSQYFQTVTDYGK
	P02652	sp|P02652|APOA2_HUMAN Apolipoprotein A-II OS=Homo sapiens OX=9606 GN=APOA2 PE=1 SV=1	EQLTPLLK
	P02652	sp|P02652|APOA2_HUMAN Apolipoprotein A-II OS=Homo sapiens OX=9606 GN=APOA2 PE=1 SV=1	SKEQLTPLLK
	P02652	sp|P02652|APOA2_HUMAN Apolipoprotein A-II OS=Homo sapiens OX=9606 GN=APOA2 PE=1 SV=1	SPELQAEAK
	P02652	sp|P02652|APOA2_HUMAN Apolipoprotein A-II OS=Homo sapiens OX=9606 GN=APOA2 PE=1 SV=1	VKSPELQAEAK
	P02671	sp|P02671|FIBA_HUMAN Fibrinogen alpha chain OS=Homo sapiens OX=9606 GN=FGA PE=1 SV=2	AQLVDMK
	P02671	sp|P02671|FIBA_HUMAN Fibrinogen alpha chain OS=Homo sapiens OX=9606 GN=FGA PE=1 SV=2	DSHSLTTNLM#ELLR
	P02671	sp|P02671|FIBA_HUMAN Fibrinogen alpha chain OS=Homo sapiens OX=9606 GN=FGA PE=1 SV=2	DSHSLTTNLMELLR
	P02671	sp|P02671|FIBA_HUMAN Fibrinogen alpha chain OS=Homo sapiens OX=9606 GN=FGA PE=1 SV=2	EVDLKDYEDQQK
	P02671	sp|P02671|FIBA_HUMAN Fibrinogen alpha chain OS=Homo sapiens OX=9606 GN=FGA PE=1 SV=2	EVVTSEDGSDCPEAM#DLGTLSGLGTLDGFR
	P02671	sp|P02671|FIBA_HUMAN Fibrinogen alpha chain OS=Homo sapiens OX=9606 GN=FGA PE=1 SV=2	GDSTFESK
	P02671	sp|P02671|FIBA_HUMAN Fibrinogen alpha chain OS=Homo sapiens OX=9606 GN=FGA PE=1 SV=2	GGSTSYGTGSETESPR
	P02671	sp|P02671|FIBA_HUMAN Fibrinogen alpha chain OS=Homo sapiens OX=9606 GN=FGA PE=1 SV=2	GLLDEVNQDFTNR
	P02671	sp|P02671|FIBA_HUMAN Fibrinogen alpha chain OS=Homo sapiens OX=9606 GN=FGA PE=1 SV=2	GSESGLFTNTK
	P02671	sp|P02671|FIBA_HUMAN Fibrinogen alpha chain OS=Homo sapiens OX=9606 GN=FGA PE=1 SV=2	HPDEAAFFDTASTGK
	P02671	sp|P02671|FIBA_HUMAN Fibrinogen alpha chain OS=Homo sapiens OX=9606 GN=FGA PE=1 SV=2	HRHPDEAAFFDTASTGK
	P02671	sp|P02671|FIBA_HUMAN Fibrinogen alpha chain OS=Homo sapiens OX=9606 GN=FGA PE=1 SV=2	M#ELERPGGNELTR
	P02671	sp|P02671|FIBA_HUMAN Fibrinogen alpha chain OS=Homo sapiens OX=9606 GN=FGA PE=1 SV=2	MELERPGGNELTR
	P02671	sp|P02671|FIBA_HUMAN Fibrinogen alpha chain OS=Homo sapiens OX=9606 GN=FGA PE=1 SV=2	NPSSAGSWNSGSSGPGSTGNR
	P02671	sp|P02671|FIBA_HUMAN Fibrinogen alpha chain OS=Homo sapiens OX=9606 GN=FGA PE=1 SV=2	QFTSSTSYNR
	P02671	sp|P02671|FIBA_HUMAN Fibrinogen alpha chain OS=Homo sapiens OX=9606 GN=FGA PE=1 SV=2	QLEQVLAK
	P02671	sp|P02671|FIBA_HUMAN Fibrinogen alpha chain OS=Homo sapiens OX=9606 GN=FGA PE=1 SV=2	TVLGPDGHK
	P02671	sp|P02671|FIBA_HUMAN Fibrinogen alpha chain OS=Homo sapiens OX=9606 GN=FGA PE=1 SV=2	VQHLQLLQK
	P02675	sp|P02675|FIBB_HUMAN Fibrinogen beta chain OS=Homo sapiens OX=9606 GN=FGB PE=1 SV=2	AHYGGFTVQNEANK
	P02675	sp|P02675|FIBB_HUMAN Fibrinogen beta chain OS=Homo sapiens OX=9606 GN=FGB PE=1 SV=2	DNDGWLTSDPR
	P02675	sp|P02675|FIBB_HUMAN Fibrinogen beta chain OS=Homo sapiens OX=9606 GN=FGB PE=1 SV=2	DNENVVNEYSSELEK
	P02675	sp|P02675|FIBB_HUMAN Fibrinogen beta chain OS=Homo sapiens OX=9606 GN=FGB PE=1 SV=2	EDGGGWWYNR
	P02675	sp|P02675|FIBB_HUMAN Fibrinogen beta chain OS=Homo sapiens OX=9606 GN=FGB PE=1 SV=2	EEAPSLRPAPPPLSGGGYR
	P02675	sp|P02675|FIBB_HUMAN Fibrinogen beta chain OS=Homo sapiens OX=9606 GN=FGB PE=1 SV=2	HQLYLDETVNSNLPTNLR
	P02675	sp|P02675|FIBB_HUMAN Fibrinogen beta chain OS=Homo sapiens OX=9606 GN=FGB PE=1 SV=2	NYCGLPGEYWLGNDK
	P02675	sp|P02675|FIBB_HUMAN Fibrinogen beta chain OS=Homo sapiens OX=9606 GN=FGB PE=1 SV=2	QGFGNVATNTDGK
	P02675	sp|P02675|FIBB_HUMAN Fibrinogen beta chain OS=Homo sapiens OX=9606 GN=FGB PE=1 SV=2	REEAPSLRPAPPPLSGGGYR
	P02675	sp|P02675|FIBB_HUMAN Fibrinogen beta chain OS=Homo sapiens OX=9606 GN=FGB PE=1 SV=2	SLLENLR
	P02675	sp|P02675|FIBB_HUMAN Fibrinogen beta chain OS=Homo sapiens OX=9606 GN=FGB PE=1 SV=2	TPCTVSCNLPVVSGK
	P02675	sp|P02675|FIBB_HUMAN Fibrinogen beta chain OS=Homo sapiens OX=9606 GN=FGB PE=1 SV=2	YQLSVNK
	P02741	sp|P02741|CRP_HUMAN C-reactive protein OS=Homo sapiens OX=9606 GN=CRP PE=1 SV=1	AFVFPK
	P02741	sp|P02741|CRP_HUMAN C-reactive protein OS=Homo sapiens OX=9606 GN=CRP PE=1 SV=1	APLTKPLK
	P02741	sp|P02741|CRP_HUMAN C-reactive protein OS=Homo sapiens OX=9606 GN=CRP PE=1 SV=1	ESDTSYVSLK
	P02741	sp|P02741|CRP_HUMAN C-reactive protein OS=Homo sapiens OX=9606 GN=CRP PE=1 SV=1	GYSLFSYATK
	P02741	sp|P02741|CRP_HUMAN C-reactive protein OS=Homo sapiens OX=9606 GN=CRP PE=1 SV=1	KAFVFPK
	P02741	sp|P02741|CRP_HUMAN C-reactive protein OS=Homo sapiens OX=9606 GN=CRP PE=1 SV=1	QDNELLLFWSK
	P02741	sp|P02741|CRP_HUMAN C-reactive protein OS=Homo sapiens OX=9606 GN=CRP PE=1 SV=1	RQDNELLLFWSK
	P02741	sp|P02741|CRP_HUMAN C-reactive protein OS=Homo sapiens OX=9606 GN=CRP PE=1 SV=1	YEVQGEVFTKPQLWP
	P02743	sp|P02743|SAMP_HUMAN Serum amyloid P-component OS=Homo sapiens OX=9606 GN=APCS PE=1 SV=2	AYSLFSYNTQGR
	P02743	sp|P02743|SAMP_HUMAN Serum amyloid P-component OS=Homo sapiens OX=9606 GN=APCS PE=1 SV=2	DNELLVYK
	P02743	sp|P02743|SAMP_HUMAN Serum amyloid P-component OS=Homo sapiens OX=9606 GN=APCS PE=1 SV=2	LVLGQEQDSYGGK
	P02743	sp|P02743|SAMP_HUMAN Serum amyloid P-component OS=Homo sapiens OX=9606 GN=APCS PE=1 SV=2	LVLGQEQDSYGGKFDR
	P02743	sp|P02743|SAMP_HUMAN Serum amyloid P-component OS=Homo sapiens OX=9606 GN=APCS PE=1 SV=2	QGYFVEAQPK
	P02743	sp|P02743|SAMP_HUMAN Serum amyloid P-component OS=Homo sapiens OX=9606 GN=APCS PE=1 SV=2	VGEYSLYLGR
	P02753	sp|P02753|RET4_HUMAN Retinol-binding protein 4 OS=Homo sapiens OX=9606 GN=RBP4 PE=1 SV=3	DPNGLPPEAQK
	P02753	sp|P02753|RET4_HUMAN Retinol-binding protein 4 OS=Homo sapiens OX=9606 GN=RBP4 PE=1 SV=3	GNDDHWLVDTDYDTYAVQYSCR
	P02753	sp|P02753|RET4_HUMAN Retinol-binding protein 4 OS=Homo sapiens OX=9606 GN=RBP4 PE=1 SV=3	KDPEGLFLQDNLVAEFSVDETGQMSATAK
	P02753	sp|P02753|RET4_HUMAN Retinol-binding protein 4 OS=Homo sapiens OX=9606 GN=RBP4 PE=1 SV=3	LLNLDGTCADSYSFVFSR
	P02753	sp|P02753|RET4_HUMAN Retinol-binding protein 4 OS=Homo sapiens OX=9606 GN=RBP4 PE=1 SV=3	LLNNWDVCADMVGTFTDTEDPAK
	P02753	sp|P02753|RET4_HUMAN Retinol-binding protein 4 OS=Homo sapiens OX=9606 GN=RBP4 PE=1 SV=3	LLVHNGYCDGR
	P02753	sp|P02753|RET4_HUMAN Retinol-binding protein 4 OS=Homo sapiens OX=9606 GN=RBP4 PE=1 SV=3	QEELCLAR
	P02753	sp|P02753|RET4_HUMAN Retinol-binding protein 4 OS=Homo sapiens OX=9606 GN=RBP4 PE=1 SV=3	QRQEELCLAR
	P02753	sp|P02753|RET4_HUMAN Retinol-binding protein 4 OS=Homo sapiens OX=9606 GN=RBP4 PE=1 SV=3	YWGVASFLQK
	P02760	sp|P02760|AMBP_HUMAN Protein AMBP OS=Homo sapiens OX=9606 GN=AMBP PE=1 SV=1	EDSCQLGYSAGPCM#GM#TSR
	P02760	sp|P02760|AMBP_HUMAN Protein AMBP OS=Homo sapiens OX=9606 GN=AMBP PE=1 SV=1	EDSCQLGYSAGPCMGMTSR
	P02760	sp|P02760|AMBP_HUMAN Protein AMBP OS=Homo sapiens OX=9606 GN=AMBP PE=1 SV=1	ETLLQDFR
	P02760	sp|P02760|AMBP_HUMAN Protein AMBP OS=Homo sapiens OX=9606 GN=AMBP PE=1 SV=1	EYCGVPGDGDEELLR
	P02760	sp|P02760|AMBP_HUMAN Protein AMBP OS=Homo sapiens OX=9606 GN=AMBP PE=1 SV=1	GECVPGEQEPEPLLLPR
	P02760	sp|P02760|AMBP_HUMAN Protein AMBP OS=Homo sapiens OX=9606 GN=AMBP PE=1 SV=1	GVCEETSGAYEK
	P02760	sp|P02760|AMBP_HUMAN Protein AMBP OS=Homo sapiens OX=9606 GN=AMBP PE=1 SV=1	GVCEETSGAYEKTDTDGK
	P02760	sp|P02760|AMBP_HUMAN Protein AMBP OS=Homo sapiens OX=9606 GN=AMBP PE=1 SV=1	KEDSCQLGYSAGPCM#GM#TSR
	P02760	sp|P02760|AMBP_HUMAN Protein AMBP OS=Homo sapiens OX=9606 GN=AMBP PE=1 SV=1	KEDSCQLGYSAGPCM#GMTSR
	P02760	sp|P02760|AMBP_HUMAN Protein AMBP OS=Homo sapiens OX=9606 GN=AMBP PE=1 SV=1	KEDSCQLGYSAGPCMGM#TSR
	P02760	sp|P02760|AMBP_HUMAN Protein AMBP OS=Homo sapiens OX=9606 GN=AMBP PE=1 SV=1	KEDSCQLGYSAGPCMGMTSR
	P02760	sp|P02760|AMBP_HUMAN Protein AMBP OS=Homo sapiens OX=9606 GN=AMBP PE=1 SV=1	KGVCEETSGAYEK
	P02760	sp|P02760|AMBP_HUMAN Protein AMBP OS=Homo sapiens OX=9606 GN=AMBP PE=1 SV=1	KGVCEETSGAYEKTDTDGK
	P02760	sp|P02760|AMBP_HUMAN Protein AMBP OS=Homo sapiens OX=9606 GN=AMBP PE=1 SV=1	TVAACNLPLVR
	P02760	sp|P02760|AMBP_HUMAN Protein AMBP OS=Homo sapiens OX=9606 GN=AMBP PE=1 SV=1	VVAQGVGLPEDSLFTM#ADR
	P02760	sp|P02760|AMBP_HUMAN Protein AMBP OS=Homo sapiens OX=9606 GN=AMBP PE=1 SV=1	VVAQGVGLPEDSLFTMADR
	P02760	sp|P02760|AMBP_HUMAN Protein AMBP OS=Homo sapiens OX=9606 GN=AMBP PE=1 SV=1	WYNLALGSTCPWLK
	P02763	sp|P02763|A1AG1_HUMAN Alpha-1-acid glycoprotein 1 OS=Homo sapiens OX=9606 GN=ORM1 PE=1 SV=1	DKCEPLEK
	P02763	sp|P02763|A1AG1_HUMAN Alpha-1-acid glycoprotein 1 OS=Homo sapiens OX=9606 GN=ORM1 PE=1 SV=1	EQLGEFYEALDCLR
	P02763	sp|P02763|A1AG1_HUMAN Alpha-1-acid glycoprotein 1 OS=Homo sapiens OX=9606 GN=ORM1 PE=1 SV=1	KDKCEPLEK
	P02763	sp|P02763|A1AG1_HUMAN Alpha-1-acid glycoprotein 1 OS=Homo sapiens OX=9606 GN=ORM1 PE=1 SV=1	NWGLSVYADKPETTK
	P02763	sp|P02763|A1AG1_HUMAN Alpha-1-acid glycoprotein 1 OS=Homo sapiens OX=9606 GN=ORM1 PE=1 SV=1	SDVVYTDWK
	P02763	sp|P02763|A1AG1_HUMAN Alpha-1-acid glycoprotein 1 OS=Homo sapiens OX=9606 GN=ORM1 PE=1 SV=1	SDVVYTDWKK
	P02763	sp|P02763|A1AG1_HUMAN Alpha-1-acid glycoprotein 1 OS=Homo sapiens OX=9606 GN=ORM1 PE=1 SV=1	TEDTLFLR
	P02763	sp|P02763|A1AG1_HUMAN Alpha-1-acid glycoprotein 1 OS=Homo sapiens OX=9606 GN=ORM1 PE=1 SV=1	TYM#LAFDVNDEK
	P02763	sp|P02763|A1AG1_HUMAN Alpha-1-acid glycoprotein 1 OS=Homo sapiens OX=9606 GN=ORM1 PE=1 SV=1	TYM#LAFDVNDEKNWGLSVYADKPETTK
	P02763	sp|P02763|A1AG1_HUMAN Alpha-1-acid glycoprotein 1 OS=Homo sapiens OX=9606 GN=ORM1 PE=1 SV=1	TYMLAFDVNDEK
	P02763	sp|P02763|A1AG1_HUMAN Alpha-1-acid glycoprotein 1 OS=Homo sapiens OX=9606 GN=ORM1 PE=1 SV=1	TYMLAFDVNDEKNWGLSVYADKPETTK
	P02763	sp|P02763|A1AG1_HUMAN Alpha-1-acid glycoprotein 1 OS=Homo sapiens OX=9606 GN=ORM1 PE=1 SV=1	WFYLASAFR
	P02763	sp|P02763|A1AG1_HUMAN Alpha-1-acid glycoprotein 1 OS=Homo sapiens OX=9606 GN=ORM1 PE=1 SV=1	YVGGQEHFAHLLLLR
	P02768	sp|P02768|ALBU_HUMAN Albumin OS=Homo sapiens OX=9606 GN=ALB PE=1 SV=2	AACLLPK
	P02768	sp|P02768|ALBU_HUMAN Albumin OS=Homo sapiens OX=9606 GN=ALB PE=1 SV=2	AACLLPKLDELRDEGK
	P02768	sp|P02768|ALBU_HUMAN Albumin OS=Homo sapiens OX=9606 GN=ALB PE=1 SV=2	AAFTECCQAADK
	P02768	sp|P02768|ALBU_HUMAN Albumin OS=Homo sapiens OX=9606 GN=ALB PE=1 SV=2	ADDKETCFAEEGK
	P02768	sp|P02768|ALBU_HUMAN Albumin OS=Homo sapiens OX=9606 GN=ALB PE=1 SV=2	ADDKETCFAEEGKK
	P02768	sp|P02768|ALBU_HUMAN Albumin OS=Homo sapiens OX=9606 GN=ALB PE=1 SV=2	ADLAKYLCENQDSLSSK
	P02768	sp|P02768|ALBU_HUMAN Albumin OS=Homo sapiens OX=9606 GN=ALB PE=1 SV=2	AEFAEVSK
	P02768	sp|P02768|ALBU_HUMAN Albumin OS=Homo sapiens OX=9606 GN=ALB PE=1 SV=2	AEFAEVSKLVTDLTK
	P02768	sp|P02768|ALBU_HUMAN Albumin OS=Homo sapiens OX=9606 GN=ALB PE=1 SV=2	ALVLLAFAQYLQQCPFEDHVK
	P02768	sp|P02768|ALBU_HUMAN Albumin OS=Homo sapiens OX=9606 GN=ALB PE=1 SV=2	AVM#DDFAAFVEK
	P02768	sp|P02768|ALBU_HUMAN Albumin OS=Homo sapiens OX=9606 GN=ALB PE=1 SV=2	AVMDDFAAFVEK
	P02768	sp|P02768|ALBU_HUMAN Albumin OS=Homo sapiens OX=9606 GN=ALB PE=1 SV=2	AVMDDFAAFVEKCCK
	P02768	sp|P02768|ALBU_HUMAN Albumin OS=Homo sapiens OX=9606 GN=ALB PE=1 SV=2	CASLQK
	P02768	sp|P02768|ALBU_HUMAN Albumin OS=Homo sapiens OX=9606 GN=ALB PE=1 SV=2	CCAAADPHECYAK
	P02768	sp|P02768|ALBU_HUMAN Albumin OS=Homo sapiens OX=9606 GN=ALB PE=1 SV=2	CCKADDKETCFAEEGK
	P02768	sp|P02768|ALBU_HUMAN Albumin OS=Homo sapiens OX=9606 GN=ALB PE=1 SV=2	CCTESLVNR
	P02768	sp|P02768|ALBU_HUMAN Albumin OS=Homo sapiens OX=9606 GN=ALB PE=1 SV=2	DDNPNLPR
	P02768	sp|P02768|ALBU_HUMAN Albumin OS=Homo sapiens OX=9606 GN=ALB PE=1 SV=2	DLGEENFK
	P02768	sp|P02768|ALBU_HUMAN Albumin OS=Homo sapiens OX=9606 GN=ALB PE=1 SV=2	DVCKNYAEAK
	P02768	sp|P02768|ALBU_HUMAN Albumin OS=Homo sapiens OX=9606 GN=ALB PE=1 SV=2	DVFLGM#FLYEYAR
	P02768	sp|P02768|ALBU_HUMAN Albumin OS=Homo sapiens OX=9606 GN=ALB PE=1 SV=2	DVFLGMFLYEYAR
	P02768	sp|P02768|ALBU_HUMAN Albumin OS=Homo sapiens OX=9606 GN=ALB PE=1 SV=2	ECCEKPLLEK
	P02768	sp|P02768|ALBU_HUMAN Albumin OS=Homo sapiens OX=9606 GN=ALB PE=1 SV=2	EFNAETFTFHADLCTLSEK
	P02768	sp|P02768|ALBU_HUMAN Albumin OS=Homo sapiens OX=9606 GN=ALB PE=1 SV=2	EFNAETFTFHADLCTLSEKER
	P02768	sp|P02768|ALBU_HUMAN Albumin OS=Homo sapiens OX=9606 GN=ALB PE=1 SV=2	EQLKAVM#DDFAAFVEK
	P02768	sp|P02768|ALBU_HUMAN Albumin OS=Homo sapiens OX=9606 GN=ALB PE=1 SV=2	ETCFAEEGK
	P02768	sp|P02768|ALBU_HUMAN Albumin OS=Homo sapiens OX=9606 GN=ALB PE=1 SV=2	ETCFAEEGKK
	P02768	sp|P02768|ALBU_HUMAN Albumin OS=Homo sapiens OX=9606 GN=ALB PE=1 SV=2	ETYGEM#ADCCAK
	P02768	sp|P02768|ALBU_HUMAN Albumin OS=Homo sapiens OX=9606 GN=ALB PE=1 SV=2	ETYGEMADCCAK
	P02768	sp|P02768|ALBU_HUMAN Albumin OS=Homo sapiens OX=9606 GN=ALB PE=1 SV=2	FKDLGEENFK
	P02768	sp|P02768|ALBU_HUMAN Albumin OS=Homo sapiens OX=9606 GN=ALB PE=1 SV=2	FPKAEFAEVSK
	P02768	sp|P02768|ALBU_HUMAN Albumin OS=Homo sapiens OX=9606 GN=ALB PE=1 SV=2	FQNALLVR
	P02768	sp|P02768|ALBU_HUMAN Albumin OS=Homo sapiens OX=9606 GN=ALB PE=1 SV=2	HPDYSVVLLLR
[truncated: 3,005 more rows]
